# Supplementary material for: Tetra­aqua­bis{5-[2-(1H-tetrazol-5-yl)ethenyl]pyrazolato-κN 2}manganese(II) dihydrate
Source: Acta Crystallogr Sect E Struct Rep Online. 2008 May 3;64(Pt 6):m772. doi: 10.1107/S1600536808012464 (PMC2961402; doi:10.1107/S1600536808012464)
Supplement: Supplementary file 2 [file e-64-0m772-Isup2.hkl]

# 
# h,k,l, Fc-squared, Fo-squared, sigma(Fo-squared) and status flag 
# 
data_I
_shelx_title ' 070930a in P-1' 
_shelx_refln_list_code          4 
_shelx_F_calc_maximum      117.35 
_exptl_crystal_F_000       251.00 
_reflns_d_resolution_high  0.6442 
 
loop_ 
 _symmetry_equiv_pos_as_xyz 
 'x, y, z' 
 '-x, -y, -z' 
 
_cell_length_a     6.2296 
_cell_length_b     7.0093 
_cell_length_c    12.1212 
_cell_angle_alpha  84.405 
_cell_angle_beta   89.457 
_cell_angle_gamma  67.016 
 
_shelx_F_squared_multiplier     1.000 
 
loop_ 
 _refln_index_h 
 _refln_index_k 
 _refln_index_l 
 _refln_F_squared_calc 
 _refln_F_squared_meas 
 _refln_F_squared_sigma 
 _refln_observed_status 
   1   0   0      632.71      643.88     11.25 o 
   2   0   0     1612.77     1630.15     14.14 o 
   3   0   0     1465.39     1463.36     11.49 o 
   4   0   0       14.24       14.89      0.22 o 
   5   0   0      177.00      178.87      1.98 o 
   6   0   0       11.87       12.30      0.41 o 
   7   0   0       11.60       12.53      0.37 o 
   8   0   0        0.15        0.03      0.25 o 
  -7   1   0       35.75       37.85      1.10 o 
  -6   1   0       77.67       71.79      1.24 o 
  -5   1   0       30.77       32.56      0.55 o 
  -4   1   0      375.47      382.74      3.39 o 
  -3   1   0       34.75       41.94      0.42 o 
  -2   1   0      185.71      187.25      2.35 o 
  -1   1   0      389.09      418.42      8.82 o 
   0   1   0     1264.39     1268.56     16.33 o 
   1   1   0     2028.29     1892.27     26.65 o 
   2   1   0     1194.66     1211.00     20.69 o 
   3   1   0      828.78      841.56      7.50 o 
   4   1   0       11.01        6.88      0.14 o 
   5   1   0        1.75        1.32      0.14 o 
   6   1   0      618.95      590.52      5.27 o 
   7   1   0       39.22       38.06      0.66 o 
   8   1   0       62.23       65.49      1.23 o 
  -7   2   0        9.17        8.93      0.63 o 
  -6   2   0        9.01        9.30      0.41 o 
  -5   2   0       37.66       36.99      1.24 o 
  -4   2   0       85.55       86.71      1.52 o 
  -3   2   0       47.37       52.49      0.68 o 
  -2   2   0      107.63      101.28      1.35 o 
  -1   2   0      557.05      613.80      6.01 o 
   0   2   0     6778.21     6599.33    104.89 o 
   1   2   0       21.79       25.92      0.33 o 
   2   2   0      634.64      660.30      6.97 o 
   3   2   0      108.91       96.58      1.09 o 
   4   2   0      185.52      177.40      1.94 o 
   5   2   0       86.18       89.55      1.34 o 
   6   2   0      482.34      468.18      4.92 o 
   7   2   0       57.72       52.33      1.25 o 
   8   2   0       87.46       85.72      1.47 o 
   9   2   0      123.15      142.34      3.31 o 
  -6   3   0       61.05       62.39      1.21 o 
  -5   3   0       34.17       32.86      0.79 o 
  -4   3   0       70.75       67.40      1.13 o 
  -3   3   0       66.00       65.12      1.02 o 
  -2   3   0       84.58       87.95      1.02 o 
  -1   3   0     1012.56      993.79      8.88 o 
   0   3   0        1.93        3.74      0.12 o 
   1   3   0      198.37      227.41      1.56 o 
   2   3   0      157.75      158.90      1.61 o 
   3   3   0       22.53       30.15      0.51 o 
   4   3   0       57.35       57.70      0.93 o 
   5   3   0     1040.48     1038.09     12.61 o 
   6   3   0        5.97        4.39      0.36 o 
   7   3   0       33.88       34.47      0.63 o 
   8   3   0       16.20       16.23      0.48 o 
   9   3   0       35.87       40.49      1.41 o 
  -5   4   0       26.85       25.26      0.68 o 
  -4   4   0       44.02       39.24      0.82 o 
  -3   4   0        2.08        1.98      0.26 o 
  -2   4   0      247.70      256.86      2.35 o 
  -1   4   0        3.83        1.34      0.11 o 
   0   4   0      539.97      552.37      4.02 o 
   1   4   0     1037.09     1072.89      7.39 o 
   2   4   0      843.21      849.35      6.23 o 
   3   4   0       60.17       60.87      0.65 o 
   4   4   0      229.08      231.97      2.58 o 
   5   4   0     1037.56     1025.99     12.67 o 
   6   4   0        0.36        3.95      0.39 o 
   7   4   0       71.80       76.80      2.01 o 
   8   4   0        1.34        1.27      0.41 o 
   9   4   0       12.89       16.40      0.64 o 
  -5   5   0        9.12        9.25      0.64 o 
  -4   5   0        5.83        5.34      0.32 o 
  -3   5   0       72.42       67.69      0.94 o 
  -2   5   0       20.33       19.72      0.33 o 
  -1   5   0        8.37        9.21      0.21 o 
   0   5   0      132.49      130.94      1.27 o 
   1   5   0      190.57      207.89      1.48 o 
   2   5   0      223.02      226.33      1.72 o 
   3   5   0      263.94      273.12      2.48 o 
   4   5   0      232.47      250.12      2.70 o 
   5   5   0        9.52        8.59      0.31 o 
   6   5   0       87.51       85.92      1.99 o 
   7   5   0       10.27       10.35      0.64 o 
   8   5   0       34.53       35.15      1.29 o 
   9   5   0        0.76        1.30      0.26 o 
  -4   6   0       11.07       13.23      0.70 o 
  -3   6   0       51.30       51.19      1.01 o 
  -2   6   0        1.17        1.07      0.13 o 
  -1   6   0       97.97       96.38      1.08 o 
   0   6   0       24.86       25.60      0.77 o 
   1   6   0        5.02        4.25      0.13 o 
   2   6   0       41.34       41.49      0.45 o 
   3   6   0       22.19       21.71      0.29 o 
   4   6   0      161.93      165.72      1.81 o 
   5   6   0       45.27       42.60      0.55 o 
   6   6   0        0.16        0.10      0.25 o 
   7   6   0        3.07        3.15      0.40 o 
   8   6   0       19.67       19.75      0.96 o 
  -3   7   0        3.50        3.71      0.29 o 
  -2   7   0       24.42       25.44      0.46 o 
  -1   7   0       20.32       20.62      0.39 o 
   0   7   0       78.41       74.86      0.92 o 
   1   7   0       75.68       75.56      0.97 o 
   2   7   0        1.17        1.34      0.08 o 
   3   7   0      155.83      152.75      1.66 o 
   4   7   0       11.62       11.03      0.24 o 
   5   7   0       45.86       44.17      0.82 o 
   6   7   0       34.81       33.13      1.17 o 
   7   7   0       22.63       22.23      0.98 o 
   8   7   0        0.67        0.76      0.35 o 
  -3   8   0        0.17       -0.15      0.21 o 
  -2   8   0        4.20        3.57      0.28 o 
  -1   8   0        5.34        5.82      0.25 o 
   0   8   0       16.38       16.17      0.43 o 
   1   8   0       23.59       22.82      0.46 o 
   2   8   0       32.16       34.10      0.49 o 
   3   8   0       90.16       89.74      0.99 o 
   4   8   0        0.24        0.17      0.12 o 
   5   8   0       97.23       96.87      1.57 o 
   6   8   0       99.32       96.29      1.59 o 
   7   8   0       37.16       38.77      1.39 o 
   8   8   0       15.87       17.58      0.96 o 
  -1   9   0        5.12        5.19      0.45 o 
   0   9   0        0.11        0.10      0.16 o 
   1   9   0        5.32        4.81      0.24 o 
   2   9   0       16.96       18.25      0.73 o 
   3   9   0        4.46        3.88      0.29 o 
   4   9   0       20.72       19.89      0.67 o 
   5   9   0        1.32        1.29      0.25 o 
   6   9   0        6.78        6.22      0.33 o 
   7   9   0       18.87       19.14      0.57 o 
   4  10   0        3.17        2.41      0.20 o 
   5  10   0        0.25        0.10      0.21 o 
   6  10   0        0.27       -0.02      0.20 o 
  -5 -10   1        5.23        5.15      0.38 o 
  -4 -10   1        6.15        5.15      0.31 o 
  -1 -10   1        0.58        0.47      0.23 o 
  -7  -9   1        1.26        1.09      0.31 o 
  -6  -9   1        0.51        0.34      0.21 o 
  -5  -9   1       18.87       19.68      0.68 o 
  -4  -9   1        3.19        2.89      0.22 o 
  -3  -9   1        3.97        4.03      0.24 o 
  -2  -9   1        5.15        5.87      0.33 o 
  -1  -9   1        1.25        1.16      0.16 o 
   0  -9   1        3.90        3.81      0.29 o 
   1  -9   1       11.35       11.18      0.60 o 
  -7  -8   1        2.79        2.49      0.25 o 
  -6  -8   1        4.22        3.91      0.27 o 
  -5  -8   1       11.57       12.05      0.32 o 
  -4  -8   1       13.95       14.17      0.32 o 
  -3  -8   1        0.59        0.84      0.13 o 
  -2  -8   1       34.09       35.15      0.73 o 
  -1  -8   1       11.36       11.16      0.32 o 
   0  -8   1       24.82       23.98      0.48 o 
   1  -8   1       14.59       14.91      0.52 o 
   2  -8   1        8.98        9.31      0.54 o 
   3  -8   1       16.48       15.99      0.73 o 
  -8  -7   1        3.51        3.71      0.49 o 
  -7  -7   1       50.76       49.51      1.59 o 
  -6  -7   1       41.28       39.30      0.63 o 
  -5  -7   1        0.26        0.62      0.22 o 
  -4  -7   1       81.83       81.61      0.89 o 
  -3  -7   1        0.14        0.05      0.13 o 
  -2  -7   1       38.74       38.65      0.43 o 
  -1  -7   1       54.25       53.83      0.67 o 
   0  -7   1        2.69        2.74      0.16 o 
   1  -7   1       13.32       13.69      0.32 o 
   2  -7   1       10.61       11.04      0.31 o 
   3  -7   1        0.05        0.11      0.16 o 
  -8  -6   1       22.81       24.41      1.09 o 
  -7  -6   1       33.39       31.51      1.19 o 
  -6  -6   1      160.41      158.43      2.69 o 
  -5  -6   1       84.35       82.96      1.02 o 
  -4  -6   1        8.80        9.77      0.21 o 
  -3  -6   1      302.17      308.69      2.55 o 
  -2  -6   1       28.60       28.18      0.41 o 
  -1  -6   1       28.44       27.83      0.34 o 
   0  -6   1       32.89       32.37      0.46 o 
   1  -6   1        4.84        4.57      0.18 o 
   2  -6   1        2.35        2.51      0.15 o 
   3  -6   1        2.47        2.48      0.20 o 
   4  -6   1        0.09        0.04      0.23 o 
  -9  -5   1        0.15       -0.03      0.26 o 
  -8  -5   1       13.43       12.22      0.53 o 
  -7  -5   1       17.53       18.88      0.55 o 
  -6  -5   1       79.60       81.65      1.33 o 
  -5  -5   1      162.75      161.00      2.25 o 
  -4  -5   1       11.79       11.69      0.26 o 
  -3  -5   1      781.31      804.73      6.38 o 
  -2  -5   1       11.98       12.73      0.26 o 
  -1  -5   1      195.15      193.85      1.66 o 
   0  -5   1      488.86      485.88      4.28 o 
   1  -5   1       12.94       13.06      0.25 o 
   2  -5   1       50.56       46.44      0.59 o 
   3  -5   1       48.79       45.18      0.72 o 
   4  -5   1        0.34        0.14      0.16 o 
   5  -5   1       11.78       12.14      0.72 o 
  -9  -4   1        1.20        1.50      0.28 o 
  -8  -4   1       23.62       22.39      0.53 o 
  -7  -4   1       29.83       31.15      0.60 o 
  -6  -4   1       20.35       16.76      0.46 o 
  -5  -4   1       12.40       14.93      0.41 o 
  -4  -4   1      975.46     1018.07     12.57 o 
  -3  -4   1        8.97        7.93      0.16 o 
  -2  -4   1      873.54      876.85      6.07 o 
  -1  -4   1      186.00      181.78      1.28 o 
   0  -4   1      332.98      323.63      2.59 o 
   1  -4   1      710.54      728.11      6.30 o 
   2  -4   1       48.55       40.24      0.68 o 
   3  -4   1      308.68      305.64      3.20 o 
   4  -4   1       90.06       88.01      1.44 o 
   5  -4   1       33.98       33.29      0.81 o 
  -9  -3   1        0.35        0.06      0.18 o 
  -8  -3   1       17.18       18.33      0.48 o 
  -7  -3   1       24.18       22.67      0.49 o 
  -6  -3   1       16.86       16.84      0.48 o 
  -5  -3   1        8.61        8.05      0.46 o 
  -4  -3   1      585.32      610.24     14.85 o 
  -3  -3   1       12.45       10.67      0.29 o 
  -2  -3   1      879.38      854.95      7.90 o 
  -1  -3   1      229.30      240.31      1.91 o 
   0  -3   1        1.36        1.47      0.07 o 
   1  -3   1       69.87       61.17      0.73 o 
   2  -3   1       46.84       51.45      0.67 o 
   3  -3   1      182.95      180.16      2.70 o 
   4  -3   1       94.19       93.53      1.17 o 
   5  -3   1       22.89       23.53      0.62 o 
   6  -3   1       60.06       63.55      1.23 o 
  -9  -2   1        0.35       -0.02      0.28 o 
  -8  -2   1        0.36        0.27      0.17 o 
  -7  -2   1       73.31       74.95      1.07 o 
  -6  -2   1       76.98       75.78      1.41 o 
  -5  -2   1      494.29      467.99      5.36 o 
  -4  -2   1       75.62       69.31      1.13 o 
  -3  -2   1       14.62       10.84      0.20 o 
  -2  -2   1        6.26        6.02      0.15 o 
  -1  -2   1     2130.91     2146.95     20.24 o 
   0  -2   1      199.50      203.24      2.02 o 
   1  -2   1      702.24      762.30      8.77 o 
   2  -2   1      620.13      686.45      6.71 o 
   3  -2   1      226.93      229.59      2.38 o 
   4  -2   1       67.36       64.93      0.87 o 
   5  -2   1       46.29       42.21      0.84 o 
   6  -2   1        0.22        0.20      0.15 o 
   7  -2   1       18.90       19.91      0.90 o 
  -8  -1   1       37.17       39.15      0.89 o 
  -7  -1   1       28.03       27.79      0.55 o 
  -6  -1   1       80.17       78.16      1.13 o 
  -5  -1   1     1169.56     1147.08      9.93 o 
  -4  -1   1        2.12        2.11      0.10 o 
  -3  -1   1      148.65      134.64      1.26 o 
  -2  -1   1       35.48       39.07      0.82 o 
  -1  -1   1      115.54      129.42      2.23 o 
   0  -1   1      262.82      255.12      3.14 o 
   1  -1   1     1797.17     1775.37     17.42 o 
   2  -1   1      459.77      457.55      6.06 o 
   3  -1   1       15.58       15.44      0.21 o 
   4  -1   1      106.11      103.03      1.19 o 
   5  -1   1      104.91       99.41      1.23 o 
   6  -1   1       10.61        9.05      0.39 o 
   7  -1   1        4.06        3.44      0.28 o 
  -8   0   1       86.53       85.94      2.13 o 
  -7   0   1       13.89       12.28      0.36 o 
  -6   0   1      326.24      314.22      3.36 o 
  -5   0   1       10.41        9.73      0.27 o 
  -4   0   1       88.91       90.66      1.60 o 
  -3   0   1     1079.69     1074.67      8.43 o 
  -2   0   1       11.49       10.80      0.19 o 
  -1   0   1      104.21      120.28      2.10 o 
   1   0   1     5093.93     4934.08     92.66 o 
   2   0   1      768.98      698.03      6.94 o 
   3   0   1     1956.69     2023.91     15.91 o 
   4   0   1       81.41       85.11      0.78 o 
   5   0   1      193.82      199.03      2.18 o 
   6   0   1       71.38       70.54      0.97 o 
   7   0   1        3.89        4.19      0.36 o 
   8   0   1       67.69       75.95      1.95 o 
  -7   1   1       23.95       23.86      0.67 o 
  -6   1   1      106.93      100.91      2.22 o 
  -5   1   1       21.94       22.44      0.44 o 
  -4   1   1       18.21       18.57      0.35 o 
  -3   1   1      197.07      211.04      2.08 o 
  -2   1   1     1386.03     1381.96     14.97 o 
  -1   1   1      736.75      770.07      6.82 o 
   0   1   1     1182.51     1230.82     15.75 o 
   1   1   1      812.00      863.08     12.62 o 
   2   1   1        5.59        6.31      0.14 o 
   3   1   1      486.61      537.92      4.72 o 
   4   1   1      500.58      523.03      4.14 o 
   5   1   1        1.18        2.67      0.19 o 
   6   1   1        3.76        2.24      0.18 o 
   7   1   1       72.02       75.36      1.05 o 
   8   1   1        2.08        2.46      0.26 o 
  -7   2   1       16.30       17.42      0.84 o 
  -6   2   1        4.99        5.08      0.32 o 
  -5   2   1      111.68      110.08      1.67 o 
  -4   2   1       24.43       23.78      0.70 o 
  -3   2   1      123.66      124.31      1.37 o 
  -2   2   1      741.18      756.44      7.48 o 
  -1   2   1      399.77      394.40      3.44 o 
   0   2   1    13771.23    13112.10    173.19 o 
   1   2   1        1.65        2.88      0.13 o 
   2   2   1        5.28        4.36      0.14 o 
   3   2   1      244.23      220.69      2.10 o 
   4   2   1       19.49       18.55      0.32 o 
   5   2   1        2.10        1.93      0.16 o 
   6   2   1       26.94       28.91      0.52 o 
   7   2   1       30.08       30.72      0.58 o 
   8   2   1       13.78       14.31      0.51 o 
  -6   3   1       12.72       11.84      0.48 o 
  -5   3   1       34.48       33.31      0.76 o 
  -4   3   1      333.51      316.63      4.03 o 
  -3   3   1       42.62       41.43      0.59 o 
  -2   3   1       27.34       25.33      0.33 o 
  -1   3   1      941.84      923.96      7.33 o 
   0   3   1      242.32      236.12      1.92 o 
   1   3   1      714.51      679.58      5.65 o 
   2   3   1     1388.73     1398.20     14.67 o 
   3   3   1       94.20       88.89      1.03 o 
   4   3   1       19.29       15.59      1.68 o 
   5   3   1       98.25       88.36      1.44 o 
   6   3   1      562.96      545.28      6.83 o 
   7   3   1       57.41       55.07      1.12 o 
   8   3   1       61.53       63.70      1.27 o 
   9   3   1       15.20       14.95      0.84 o 
  -6   4   1       18.65       18.61      0.87 o 
  -5   4   1        7.19        6.95      0.38 o 
  -4   4   1       58.32       55.09      1.02 o 
  -3   4   1       44.35       42.70      0.64 o 
  -2   4   1       20.78       17.95      0.33 o 
  -1   4   1      317.41      330.84      2.94 o 
   0   4   1     1422.98     1519.78     12.04 o 
   1   4   1      116.74      119.79      0.94 o 
   2   4   1      196.03      200.88      2.47 o 
   3   4   1      125.81      130.40      1.27 o 
   4   4   1      369.07      373.44      3.96 o 
   5   4   1       99.73       98.04      2.85 o 
   6   4   1      431.73      418.15      5.39 o 
   7   4   1      131.70      124.22      2.88 o 
   8   4   1      183.87      183.80      2.87 o 
   9   4   1       65.92       76.85      1.54 o 
  -5   5   1       10.44       11.12      0.68 o 
  -4   5   1        0.15        0.19      0.15 o 
  -3   5   1       42.81       40.17      0.81 o 
  -2   5   1       13.37       13.85      0.28 o 
  -1   5   1       28.59       28.11      0.40 o 
   0   5   1        7.52        7.67      0.28 o 
   1   5   1      149.04      150.54      1.18 o 
   2   5   1       21.50       22.01      0.24 o 
   3   5   1       21.96       21.32      0.27 o 
   4   5   1       11.40       12.03      0.22 o 
   5   5   1      590.32      595.54      7.95 o 
   6   5   1       29.25       27.05      0.98 o 
   7   5   1        5.81        6.49      0.51 o 
   8   5   1       27.84       27.88      1.14 o 
   9   5   1       16.82       18.26      0.81 o 
  -4   6   1        5.22        5.55      0.51 o 
  -3   6   1        1.69        1.79      0.17 o 
  -2   6   1       81.02       80.25      0.92 o 
  -1   6   1        4.33        4.61      0.17 o 
   0   6   1      312.87      318.31      3.12 o 
   1   6   1      166.75      169.12      1.47 o 
   2   6   1       72.58       73.45      0.70 o 
   3   6   1       14.90       14.57      0.23 o 
   4   6   1       20.48       19.88      0.44 o 
   5   6   1      233.36      229.29      5.15 o 
   6   6   1       37.94       34.67      1.16 o 
   8   6   1        6.51        5.20      0.54 o 
  -3   7   1       11.49       11.57      0.44 o 
  -2   7   1       24.23       24.47      0.46 o 
  -1   7   1        0.14        0.05      0.10 o 
   0   7   1       77.22       72.27      1.00 o 
   1   7   1      241.87      249.99      2.39 o 
   2   7   1       48.31       47.93      0.48 o 
   3   7   1      151.79      153.70      1.51 o 
   4   7   1      174.66      182.13      2.16 o 
   5   7   1       40.00       39.49      0.77 o 
   6   7   1      126.30      123.42      2.88 o 
   7   7   1       14.06       13.65      0.76 o 
   8   7   1        6.42        6.51      0.58 o 
  -3   8   1        8.56        8.67      0.55 o 
  -2   8   1        0.32        0.41      0.21 o 
  -1   8   1       47.19       46.96      1.64 o 
   0   8   1        0.37        0.16      0.14 o 
   1   8   1        4.21        4.16      0.23 o 
   2   8   1       31.78       33.76      0.57 o 
   3   8   1       24.10       24.15      0.57 o 
   4   8   1       93.39       89.21      1.94 o 
   5   8   1       10.12        8.18      0.34 o 
   6   8   1       33.07       31.67      0.71 o 
   7   8   1       35.91       36.74      1.32 o 
   8   8   1       32.24       32.66      1.30 o 
  -1   9   1        8.15        8.26      0.53 o 
   0   9   1        4.50        5.35      0.31 o 
   1   9   1        0.72        0.78      0.22 o 
   3   9   1        7.47        7.25      0.31 o 
   4   9   1        0.13       -0.02      0.18 o 
   5   9   1       28.92       27.81      0.84 o 
   6   9   1        0.45        0.29      0.16 o 
   7   9   1       14.39       14.78      0.50 o 
   4  10   1        6.94        6.81      0.40 o 
   5  10   1       34.22       35.10      1.03 o 
   6  10   1       12.98       13.42      0.59 o 
  -5 -10   2        6.43        6.25      0.41 o 
  -1 -10   2        7.67        7.84      0.50 o 
  -7  -9   2       43.40       47.97      1.63 o 
  -6  -9   2       15.92       16.42      0.65 o 
  -5  -9   2       38.51       39.82      1.08 o 
  -4  -9   2        8.06        7.85      0.27 o 
  -3  -9   2        3.11        3.08      0.26 o 
  -2  -9   2       27.19       28.65      0.70 o 
  -1  -9   2        4.56        4.27      0.29 o 
   0  -9   2        0.03        0.04      0.16 o 
   1  -9   2        4.99        4.71      0.44 o 
  -7  -8   2       35.53       37.75      1.39 o 
  -6  -8   2       47.61       46.22      0.73 o 
  -5  -8   2       25.97       26.70      0.43 o 
  -4  -8   2       33.00       33.16      0.60 o 
  -3  -8   2       10.05        9.55      0.27 o 
  -2  -8   2        0.13        0.03      0.11 o 
  -1  -8   2        5.05        5.01      0.24 o 
   0  -8   2       19.97       20.21      0.41 o 
   1  -8   2       12.25       13.11      0.39 o 
   2  -8   2        5.06        4.89      0.44 o 
  -8  -7   2       22.11       22.16      1.07 o 
  -7  -7   2        0.27        1.59      0.35 o 
  -6  -7   2        1.52        1.67      0.20 o 
  -5  -7   2        2.41        2.42      0.14 o 
  -4  -7   2       18.27       17.73      0.31 o 
  -3  -7   2        4.80        4.02      0.17 o 
  -2  -7   2        2.84        3.16      0.19 o 
  -1  -7   2       25.00       25.48      0.41 o 
   0  -7   2       10.45       10.14      0.26 o 
   1  -7   2       51.34       53.41      0.72 o 
   2  -7   2       42.16       42.19      0.73 o 
   3  -7   2        4.61        4.92      0.90 o 
  -8  -6   2       17.68       18.03      0.76 o 
  -7  -6   2        3.05        3.70      0.29 o 
  -6  -6   2       10.06       10.04      0.59 o 
  -5  -6   2        7.10        6.95      0.22 o 
  -4  -6   2        4.50        4.74      0.16 o 
  -3  -6   2       19.92       19.26      0.30 o 
  -2  -6   2       64.66       63.32      0.63 o 
  -1  -6   2       17.49       17.01      0.30 o 
   0  -6   2       76.15       75.74      1.78 o 
   1  -6   2       11.34       10.66      0.26 o 
   2  -6   2       25.49       24.71      0.42 o 
   3  -6   2       34.49       31.48      0.62 o 
   4  -6   2        5.26        5.29      0.49 o 
  -9  -5   2      209.42      231.36      5.14 o 
  -8  -5   2       25.88       25.27      0.58 o 
  -7  -5   2      127.91      126.88      1.97 o 
  -6  -5   2      165.25      161.80      2.34 o 
  -5  -5   2       63.82       62.26      1.05 o 
  -4  -5   2      164.88      166.92      1.88 o 
  -3  -5   2      126.21      126.99      1.12 o 
  -2  -5   2      195.87      197.66      1.51 o 
  -1  -5   2      128.72      129.76      1.06 o 
   0  -5   2      143.73      133.63      1.41 o 
   1  -5   2        4.34        3.97      0.19 o 
   2  -5   2       10.26        8.75      0.31 o 
   3  -5   2        5.28        4.89      0.24 o 
   4  -5   2        0.86        0.91      0.22 o 
   5  -5   2       13.08       13.47      0.76 o 
  -9  -4   2        9.69       11.66      0.81 o 
  -8  -4   2       52.83       54.95      0.92 o 
  -7  -4   2      145.94      145.44      1.82 o 
  -6  -4   2      167.69      159.97      2.50 o 
  -5  -4   2      340.22      328.68      4.29 o 
  -4  -4   2      100.55      100.67      1.19 o 
  -3  -4   2      826.51      857.09      7.76 o 
  -2  -4   2      646.15      634.96      4.08 o 
  -1  -4   2      161.23      160.30      1.16 o 
   0  -4   2      239.11      229.26      2.08 o 
   1  -4   2      250.85      243.92      2.23 o 
   2  -4   2        0.25        0.65      0.13 o 
   3  -4   2        4.03        3.10      0.26 o 
   4  -4   2        7.62        8.48      0.30 o 
   5  -4   2        9.69        9.86      0.43 o 
  -9  -3   2       27.15       27.25      1.13 o 
  -8  -3   2        0.14        0.08      0.13 o 
  -7  -3   2        5.00        5.83      0.27 o 
  -6  -3   2        7.43        8.48      0.28 o 
  -5  -3   2       62.53       61.72      1.56 o 
  -4  -3   2       30.49       28.74      0.60 o 
  -3  -3   2      731.41      773.35      7.01 o 
  -2  -3   2       19.74       11.38      0.23 o 
  -1  -3   2      528.21      532.93      4.00 o 
   0  -3   2      604.66      651.05     11.36 o 
   1  -3   2      129.93      135.39      1.27 o 
   2  -3   2      109.01      107.02      1.22 o 
   3  -3   2      191.02      195.79      2.11 o 
   4  -3   2       33.01       33.54      0.57 o 
   5  -3   2       14.11       14.26      0.62 o 
   6  -3   2       32.77       36.84      1.23 o 
  -9  -2   2        1.94        1.85      0.38 o 
  -8  -2   2        0.13        1.48      0.29 o 
  -7  -2   2       14.78       16.19      0.49 o 
  -6  -2   2       30.38       24.02      0.80 o 
  -5  -2   2        8.31        5.68      0.21 o 
  -4  -2   2     1396.22     1400.76     29.26 o 
  -3  -2   2      225.47      254.40      4.81 o 
  -2  -2   2      134.19      144.62      1.89 o 
  -1  -2   2      965.29      986.73      7.97 o 
   0  -2   2       10.63        6.96      0.16 o 
   1  -2   2      598.63      625.09      8.97 o 
   2  -2   2      368.75      361.91      4.25 o 
   3  -2   2      261.92      300.77      3.07 o 
   4  -2   2      257.02      250.96      2.65 o 
   5  -2   2      102.55      101.13      1.57 o 
   6  -2   2       10.33       10.70      0.56 o 
   7  -2   2       20.88       22.73      0.96 o 
  -8  -1   2       53.38       55.30      1.11 o 
  -7  -1   2       34.03       31.40      0.73 o 
  -6  -1   2      134.50      131.60      1.38 o 
  -5  -1   2       40.93       44.73      0.67 o 
  -4  -1   2      752.19      776.35      6.75 o 
  -3  -1   2      212.05      194.73      2.08 o 
  -2  -1   2     1128.42     1141.58     11.79 o 
  -1  -1   2      378.25      366.84      6.45 o 
   0  -1   2       10.61        8.36      0.14 o 
   1  -1   2      132.75      133.50      1.36 o 
   2  -1   2      555.09      584.39      6.97 o 
   3  -1   2      229.17      237.42      2.14 o 
   4  -1   2      193.87      191.10      1.79 o 
   5  -1   2      142.78      140.59      1.98 o 
   6  -1   2       62.46       63.94      1.15 o 
   7  -1   2       23.65       22.58      0.65 o 
  -8   0   2       28.84       29.98      1.10 o 
  -7   0   2       38.70       36.64      0.67 o 
  -6   0   2      235.93      221.36      2.47 o 
  -5   0   2      499.67      484.48      5.65 o 
  -4   0   2        7.61        9.97      0.21 o 
  -3   0   2      808.03      815.68      7.16 o 
  -2   0   2       19.59       19.56      0.25 o 
  -1   0   2     1442.54     1494.24     25.51 o 
   0   0   2      442.30      402.47      5.92 o 
   1   0   2     1506.94     1539.53     28.32 o 
   2   0   2     2279.84     2315.31     24.23 o 
   3   0   2       32.87       40.05      0.45 o 
   4   0   2       28.75       32.15      0.37 o 
   5   0   2      186.54      182.54      1.79 o 
   6   0   2       14.10       13.53      0.43 o 
   7   0   2       14.19       14.23      0.61 o 
   8   0   2       34.32       37.66      1.24 o 
  -7   1   2       10.42       11.01      0.45 o 
  -6   1   2       10.18        9.31      0.38 o 
  -5   1   2      570.31      557.00      5.67 o 
  -4   1   2      105.77      110.98      1.29 o 
  -3   1   2        0.79        0.67      0.07 o 
  -2   1   2      120.43      121.25      1.26 o 
  -1   1   2      855.72      879.90     10.55 o 
   0   1   2      337.99      349.54      7.70 o 
   1   1   2     2061.03     2080.77     29.77 o 
   2   1   2       26.81       34.24      0.35 o 
   3   1   2       65.23       64.13      0.61 o 
   4   1   2       93.54       95.65      0.87 o 
   5   1   2       24.33       24.15      0.33 o 
   6   1   2        9.93        9.04      0.24 o 
   7   1   2        0.64        0.70      0.15 o 
   8   1   2       24.58       28.61      1.01 o 
  -7   2   2       11.06       12.21      0.70 o 
  -6   2   2       42.67       43.60      1.29 o 
  -5   2   2       10.67        9.32      0.56 o 
  -4   2   2      101.51      104.63      2.08 o 
  -3   2   2      131.97      131.08      1.43 o 
  -2   2   2      181.99      184.70      1.90 o 
  -1   2   2      111.80      135.17      1.24 o 
   0   2   2      283.10      304.32      3.64 o 
   1   2   2     6040.52     5667.97    104.17 o 
   2   2   2       53.37       79.79      0.80 o 
   3   2   2     1957.49     2034.29     20.98 o 
   4   2   2       72.25       72.22      0.70 o 
   5   2   2        3.87        4.98      0.16 o 
   6   2   2       93.71       93.73      1.16 o 
   7   2   2        1.50        1.23      0.15 o 
   8   2   2       14.89       16.74      0.81 o 
  -6   3   2       39.46       39.54      0.91 o 
  -5   3   2       44.90       42.42      1.43 o 
  -4   3   2      243.08      240.55      3.16 o 
  -3   3   2      178.55      180.66      2.39 o 
  -2   3   2      542.90      547.97      4.77 o 
  -1   3   2     1940.48     1941.57     15.45 o 
   0   3   2      468.84      476.92      3.81 o 
   1   3   2     1050.19     1043.91      7.79 o 
   2   3   2      804.62      833.75      7.39 o 
   3   3   2      322.02      350.50      3.69 o 
   4   3   2      819.00      821.03     10.81 o 
   5   3   2       12.45       14.41      0.37 o 
   6   3   2        6.06        7.52      0.35 o 
   7   3   2      227.81      228.09      4.69 o 
   8   3   2        1.07        1.14      0.25 o 
   9   3   2       30.72       31.29      1.21 o 
  -6   4   2        0.07       -0.09      0.25 o 
  -5   4   2       42.78       41.31      0.91 o 
  -4   4   2       16.45       14.94      0.48 o 
  -3   4   2       75.96       71.82      1.16 o 
  -2   4   2      134.18      131.55      2.42 o 
  -1   4   2      477.48      485.49      3.88 o 
   0   4   2     1950.36     1974.56     15.90 o 
   1   4   2      120.60      140.44      1.00 o 
   2   4   2      274.60      295.15      2.37 o 
   3   4   2       26.87       23.02      0.39 o 
   4   4   2      145.46      148.20      1.74 o 
   5   4   2       74.26       76.85      2.50 o 
   6   4   2       52.06       51.92      1.45 o 
   7   4   2      155.01      156.52      3.45 o 
   8   4   2        0.93        0.47      0.29 o 
   9   4   2       51.94       56.17      1.01 o 
  -5   5   2       29.41       27.56      1.04 o 
  -4   5   2       27.25       26.00      0.68 o 
  -3   5   2       13.27       13.80      0.44 o 
  -2   5   2        8.92        9.18      0.22 o 
  -1   5   2       32.75       31.45      0.39 o 
   0   5   2       41.20       41.40      0.44 o 
   1   5   2       23.77       23.88      0.29 o 
   2   5   2      150.86      153.78      1.19 o 
   3   5   2        8.69        7.42      0.14 o 
   4   5   2       81.18       85.68      1.08 o 
   5   5   2      189.67      174.51      3.64 o 
   6   5   2      281.86      270.79      5.46 o 
   7   5   2        0.22        0.12      0.23 o 
   8   5   2       93.00       91.59      2.38 o 
   9   5   2        3.78        3.93      0.36 o 
  -4   6   2       13.13       14.22      0.73 o 
  -3   6   2        7.07        7.55      0.33 o 
  -2   6   2       14.95       14.30      0.30 o 
  -1   6   2       16.99       16.16      0.43 o 
   0   6   2      284.96      292.03      2.73 o 
   1   6   2      144.59      144.07      1.27 o 
   2   6   2       23.92       23.88      0.30 o 
   3   6   2       65.99       68.22      0.66 o 
   4   6   2       50.37       50.94      0.73 o 
   5   6   2       43.08       39.91      1.20 o 
   6   6   2      164.44      153.04      3.37 o 
   7   6   2        5.38        4.51      0.46 o 
   8   6   2       94.86       95.56      2.50 o 
  -4   7   2        0.04       -0.09      0.22 o 
  -3   7   2       14.29       13.91      0.63 o 
  -2   7   2       34.53       33.84      0.62 o 
  -1   7   2        7.37        7.26      0.26 o 
   0   7   2       16.92       16.61      0.34 o 
   1   7   2       20.50       21.14      0.68 o 
   2   7   2       20.43       19.55      0.28 o 
   3   7   2       94.14       93.32      1.49 o 
   4   7   2      115.31      115.43      1.96 o 
   5   7   2      142.55      144.35      2.14 o 
   6   7   2        2.68        1.68      0.35 o 
   7   7   2       16.34       15.93      0.83 o 
   8   7   2        6.65        6.50      0.59 o 
  -3   8   2        0.48        0.22      0.23 o 
  -2   8   2       14.82       14.30      0.48 o 
  -1   8   2        0.28        0.32      0.14 o 
   0   8   2      111.00      102.64      1.70 o 
   1   8   2       29.71       31.31      0.57 o 
   2   8   2       29.75       30.34      0.66 o 
   3   8   2        3.78        3.39      0.18 o 
   4   8   2       38.36       38.78      0.97 o 
   5   8   2       68.41       68.00      1.22 o 
   6   8   2       22.40       21.40      0.56 o 
   7   8   2       12.12       12.02      0.74 o 
   8   8   2        3.46        3.45      0.49 o 
  -1   9   2        0.37        0.16      0.21 o 
   0   9   2       11.70       11.79      0.59 o 
   1   9   2       35.75       37.76      1.10 o 
   2   9   2        4.42        4.60      0.55 o 
   3   9   2        9.96        9.73      0.45 o 
   4   9   2       20.66       19.82      0.68 o 
   5   9   2       28.87       26.52      0.82 o 
   6   9   2       30.12       29.72      0.60 o 
   7   9   2        5.31        5.70      0.28 o 
   4  10   2        7.46        6.77      0.40 o 
   5  10   2        2.81        1.89      0.29 o 
   6  10   2       22.93       22.19      0.78 o 
  -5 -10   3        1.30        1.41      0.26 o 
  -1 -10   3        7.19        7.44      0.50 o 
  -7  -9   3        2.96        2.69      0.30 o 
  -6  -9   3       10.41       11.65      0.40 o 
  -5  -9   3       91.19       95.23      1.49 o 
  -4  -9   3       44.26       43.33      0.68 o 
  -3  -9   3       28.54       29.69      0.70 o 
  -2  -9   3       18.76       19.50      0.54 o 
  -1  -9   3        2.82        2.72      0.24 o 
   0  -9   3       15.00       14.76      0.68 o 
  -8  -8   3        4.99        4.47      0.53 o 
  -7  -8   3       25.10       25.74      1.00 o 
  -6  -8   3       18.92       18.30      0.36 o 
  -5  -8   3       38.74       39.10      0.56 o 
  -4  -8   3      102.16       98.29      1.21 o 
  -3  -8   3       86.66       87.23      1.10 o 
  -2  -8   3       52.12       53.21      0.70 o 
  -1  -8   3       33.86       32.26      0.52 o 
   0  -8   3        1.46        1.08      0.14 o 
   1  -8   3       15.07       15.93      0.59 o 
   2  -8   3       10.85       10.97      0.59 o 
  -8  -7   3        1.43        1.98      0.30 o 
  -7  -7   3       58.41       63.39      0.95 o 
  -6  -7   3        9.92        8.54      0.24 o 
  -5  -7   3       10.95       10.49      0.29 o 
  -4  -7   3        2.12        2.59      0.30 o 
  -3  -7   3        1.10        1.37      0.12 o 
  -2  -7   3       36.55       37.39      0.40 o 
  -1  -7   3       26.63       26.22      0.43 o 
   0  -7   3        5.01        4.69      0.19 o 
   1  -7   3       29.00       30.18      0.50 o 
   2  -7   3        8.18        8.48      0.34 o 
  -8  -6   3       31.14       32.54      0.90 o 
  -7  -6   3       17.24       17.70      0.51 o 
  -6  -6   3       87.23       87.99      1.64 o 
  -5  -6   3       14.82       14.42      0.28 o 
  -4  -6   3        0.30        0.58      0.11 o 
  -3  -6   3        0.94        0.91      0.09 o 
  -2  -6   3       31.12       32.19      0.92 o 
  -1  -6   3        1.33        1.61      0.11 o 
   0  -6   3      109.03      104.04      1.37 o 
   1  -6   3       12.86       12.48      0.27 o 
   2  -6   3       16.33       15.98      0.32 o 
   3  -6   3       13.81       14.69      0.42 o 
  -9  -5   3        3.85        2.06      0.46 o 
  -8  -5   3       98.45      101.42      1.44 o 
  -7  -5   3        1.22        0.85      0.15 o 
  -6  -5   3       64.37       61.23      1.10 o 
  -5  -5   3       57.44       58.68      1.32 o 
  -4  -5   3      114.22      112.57      1.34 o 
  -3  -5   3      180.22      178.41      1.68 o 
  -2  -5   3       38.01       37.57      0.37 o 
  -1  -5   3      106.86      104.51      0.88 o 
   0  -5   3      207.14      202.93      1.77 o 
   1  -5   3      140.04      138.04      1.28 o 
   2  -5   3      136.55      128.78      1.40 o 
   3  -5   3       14.09       12.49      0.56 o 
   4  -5   3        0.96        1.06      0.17 o 
   5  -5   3        1.58        1.78      0.37 o 
  -9  -4   3       14.31       15.81      0.63 o 
  -8  -4   3       33.99       35.08      0.73 o 
  -7  -4   3        0.37        0.18      0.13 o 
  -6  -4   3        7.37        6.71      0.26 o 
  -5  -4   3      132.20      127.55      1.86 o 
  -4  -4   3        0.31        0.45      0.08 o 
  -3  -4   3      248.92      255.84      2.74 o 
  -2  -4   3     1163.44     1187.39      8.21 o 
  -1  -4   3       67.99       68.89      0.56 o 
   0  -4   3      418.20      412.79      3.37 o 
   1  -4   3      162.60      160.77      1.42 o 
   2  -4   3       36.56       36.62      0.57 o 
   3  -4   3      131.79      127.83      1.52 o 
   4  -4   3        7.29        7.48      0.29 o 
   5  -4   3       23.46       21.58      0.64 o 
  -9  -3   3      120.71      133.63      3.20 o 
  -8  -3   3        0.19        0.19      0.17 o 
  -7  -3   3      135.82      137.69      3.17 o 
  -6  -3   3       45.24       47.84      0.96 o 
  -5  -3   3       21.14       19.17      0.50 o 
  -4  -3   3      136.52      140.58      1.64 o 
  -3  -3   3       20.40       20.37      0.33 o 
  -2  -3   3      355.00      378.74      3.06 o 
  -1  -3   3      108.35      113.96      0.83 o 
   0  -3   3       96.59       94.50      0.86 o 
   1  -3   3        0.55        1.25      0.14 o 
   2  -3   3       24.88       23.48      0.55 o 
   3  -3   3       21.66       20.37      0.40 o 
   4  -3   3       14.50       16.03      0.38 o 
   5  -3   3       19.05       20.12      0.59 o 
   6  -3   3       14.76       16.17      0.81 o 
  -8  -2   3       15.97       16.89      0.55 o 
  -7  -2   3      216.71      214.65      4.38 o 
  -6  -2   3      131.81      128.71      1.81 o 
  -5  -2   3      137.54      129.33      1.53 o 
  -4  -2   3      709.19      720.19      7.32 o 
  -3  -2   3      470.75      485.80      6.31 o 
  -2  -2   3      178.08      148.02      2.12 o 
  -1  -2   3      948.84      930.06     11.14 o 
   0  -2   3       39.01       42.84      0.46 o 
   1  -2   3      570.45      556.84      4.98 o 
   2  -2   3        0.35        0.58      0.07 o 
   3  -2   3       32.56       40.13      0.70 o 
   4  -2   3       93.83       98.37      1.20 o 
   5  -2   3       71.99       67.13      1.16 o 
   6  -2   3       45.22       46.73      1.48 o 
   7  -2   3       43.93       47.71      1.47 o 
  -8  -1   3        8.55        8.21      0.43 o 
  -7  -1   3        2.70        2.72      0.25 o 
  -6  -1   3      106.86      109.18      1.90 o 
  -5  -1   3      103.57      104.45      1.77 o 
  -4  -1   3      238.16      238.95      2.57 o 
  -3  -1   3     2427.17     2441.61     42.74 o 
  -2  -1   3       41.78       26.60      1.98 o 
  -1  -1   3     3252.19     3185.01     41.74 o 
   0  -1   3     2469.51     2431.16     21.53 o 
   1  -1   3      541.81      561.29      5.07 o 
   2  -1   3     1755.58     1738.64     21.48 o 
   3  -1   3      571.82      619.27      5.86 o 
   4  -1   3      151.42      151.74      1.69 o 
   5  -1   3      111.62      110.17      1.33 o 
   6  -1   3       63.31       63.38      1.00 o 
   7  -1   3       50.85       53.19      1.08 o 
  -8   0   3        1.63        1.68      0.32 o 
  -7   0   3        1.74        1.77      0.18 o 
  -6   0   3        1.56        1.00      0.13 o 
  -5   0   3        2.23        3.53      0.29 o 
  -4   0   3      398.84      406.68      4.14 o 
  -3   0   3       10.69       13.58      0.23 o 
  -2   0   3       55.89       62.94      0.56 o 
  -1   0   3      930.41     1003.59     12.67 o 
   0   0   3      725.36      766.66      9.88 o 
   1   0   3       37.41       42.40      0.53 o 
   2   0   3     2507.35     2566.85     21.50 o 
   3   0   3     1058.06     1188.72      8.75 o 
   4   0   3      255.02      239.63      1.73 o 
   5   0   3      423.45      441.32      3.68 o 
   6   0   3        8.86        9.24      0.33 o 
   7   0   3       15.27       15.15      0.50 o 
  -7   1   3       13.15       13.42      0.50 o 
  -6   1   3       16.20       15.10      0.95 o 
  -5   1   3       87.60       87.04      1.36 o 
  -4   1   3       57.40       59.18      0.96 o 
  -3   1   3       57.91       69.53      1.73 o 
  -2   1   3      558.96      574.57      5.06 o 
  -1   1   3     1331.78     1389.77     16.47 o 
   0   1   3      186.42      208.69      4.29 o 
   1   1   3        0.73        1.11      0.13 o 
   2   1   3      148.70      150.08      4.24 o 
   3   1   3      179.65      181.79      1.42 o 
   4   1   3       56.44       54.75      0.48 o 
   5   1   3       78.41       82.19      0.69 o 
   6   1   3       80.86       80.87      1.05 o 
   7   1   3        1.04        0.76      0.16 o 
  -7   2   3       54.72       54.75      1.58 o 
  -6   2   3      119.66      116.65      1.83 o 
  -5   2   3      280.91      269.19      3.53 o 
  -4   2   3        2.05        2.86      0.21 o 
  -3   2   3      339.33      341.07      4.19 o 
  -2   2   3      212.98      211.59      1.73 o 
  -1   2   3      173.76      151.78      1.40 o 
   0   2   3       50.84       45.60      0.53 o 
   1   2   3        1.67        2.99      0.10 o 
   2   2   3      219.00      228.03      2.63 o 
   3   2   3       37.82       52.88      0.58 o 
   4   2   3       11.38       16.04      0.56 o 
   5   2   3        1.14        0.98      0.08 o 
   6   2   3       51.99       51.08      0.64 o 
   7   2   3        3.98        3.70      0.23 o 
  -6   3   3       12.60       11.42      0.65 o 
  -5   3   3      138.12      132.61      1.99 o 
  -4   3   3        3.21        2.75      0.26 o 
  -3   3   3       59.25       59.96      1.42 o 
  -2   3   3      266.74      267.35      2.19 o 
  -1   3   3      476.05      464.09      4.13 o 
   0   3   3      546.76      553.62      4.21 o 
   1   3   3     3114.25     3105.29     21.53 o 
   2   3   3      449.50      446.70      3.53 o 
   3   3   3       85.70       88.64      1.03 o 
   4   3   3      689.08      697.37      9.24 o 
   5   3   3       19.15       19.02      0.36 o 
   6   3   3        4.71        5.09      0.44 o 
   7   3   3       65.25       66.95      1.53 o 
   8   3   3       14.47       15.28      0.44 o 
   9   3   3        6.77        5.73      0.56 o 
  -6   4   3        7.03        7.60      0.58 o 
  -5   4   3       26.96       25.52      0.68 o 
  -4   4   3       62.79       59.15      1.07 o 
  -3   4   3       36.84       34.56      0.70 o 
  -2   4   3       24.97       25.54      0.36 o 
  -1   4   3       19.77       20.23      0.31 o 
   0   4   3      343.29      353.92      2.96 o 
   1   4   3     1417.28     1513.75      9.98 o 
   2   4   3       28.46       22.87      0.51 o 
   3   4   3      893.52      934.97     14.64 o 
   4   4   3      165.86      161.84      2.50 o 
   5   4   3       70.34       70.18      1.19 o 
   6   4   3       55.50       54.66      1.49 o 
   7   4   3       49.66       48.82      1.44 o 
   8   4   3       16.15       16.40      0.57 o 
   9   4   3        5.67        4.98      0.31 o 
  -5   5   3       26.32       25.55      1.02 o 
  -4   5   3       67.75       67.63      1.38 o 
  -3   5   3       61.33       59.15      1.15 o 
  -2   5   3       13.18       13.48      0.31 o 
  -1   5   3      225.69      230.55      2.19 o 
   0   5   3       65.80       67.11      0.65 o 
   1   5   3       16.01       17.08      0.42 o 
   2   5   3      162.10      168.33      1.30 o 
   3   5   3       49.31       51.66      0.62 o 
   4   5   3       11.96       12.50      0.38 o 
   5   5   3       36.20       35.67      0.75 o 
   6   5   3        4.71        4.24      0.41 o 
   7   5   3       89.86       88.69      2.24 o 
   8   5   3        9.16        7.96      0.43 o 
   9   5   3       11.09       12.57      0.55 o 
  -4   6   3        1.94        2.11      0.36 o 
  -3   6   3       30.29       30.24      0.57 o 
  -2   6   3       57.74       56.00      0.91 o 
  -1   6   3       86.99       85.54      0.97 o 
   0   6   3      276.42      274.09      2.57 o 
   1   6   3       68.20       76.21      0.73 o 
   2   6   3       74.93       80.14      0.99 o 
   3   6   3       10.29        8.57      0.21 o 
   4   6   3       23.47       24.31      0.43 o 
   5   6   3       31.74       30.87      1.02 o 
   6   6   3       58.79       56.97      1.60 o 
   7   6   3       48.99       47.30      1.47 o 
   8   6   3        6.74        7.16      0.43 o 
  -4   7   3        2.90        2.28      0.35 o 
  -3   7   3        2.21        2.18      0.24 o 
  -2   7   3        4.00        4.04      0.25 o 
  -1   7   3        4.69        4.07      0.21 o 
   0   7   3       25.94       25.61      0.42 o 
   1   7   3       12.63       13.15      0.28 o 
   2   7   3       38.12       35.68      0.71 o 
   3   7   3       59.66       57.59      1.22 o 
   4   7   3        1.17        1.05      0.14 o 
   5   7   3      124.10      118.28      1.50 o 
   6   7   3      239.89      228.25      4.75 o 
   7   7   3        0.38        0.23      0.28 o 
   8   7   3       67.86       66.73      1.39 o 
  -2   8   3        2.77        3.50      0.41 o 
  -1   8   3        1.96        2.05      0.22 o 
   0   8   3       81.82       79.20      1.87 o 
   1   8   3      103.14      102.05      1.70 o 
   2   8   3        6.56        6.92      0.30 o 
   3   8   3       10.91       10.19      0.27 o 
   4   8   3       38.40       38.34      0.78 o 
   5   8   3       19.03       18.76      0.43 o 
   6   8   3       36.85       36.98      0.67 o 
   7   8   3        2.51        2.44      0.29 o 
   8   8   3       28.35       28.13      0.83 o 
  -1   9   3        1.50        1.90      0.31 o 
   0   9   3        1.25        1.42      0.27 o 
   1   9   3        7.80        6.78      0.45 o 
   2   9   3        3.99        4.53      0.53 o 
   3   9   3        6.63        6.44      0.48 o 
   4   9   3       33.32       33.02      1.07 o 
   5   9   3        7.42        7.91      0.44 o 
   6   9   3       24.36       24.27      0.53 o 
   7   9   3       10.22       10.60      0.37 o 
   0  10   3       43.05       43.86      1.29 o 
   4  10   3        7.46        7.79      0.44 o 
   5  10   3       18.58       20.10      0.74 o 
   6  10   3        9.10        8.29      0.49 o 
  -5 -10   4        0.64        0.15      0.19 o 
  -6  -9   4        3.36        3.30      0.36 o 
  -5  -9   4        9.26        8.48      0.41 o 
  -4  -9   4       12.81       12.44      0.40 o 
  -3  -9   4       14.66       15.82      0.72 o 
  -2  -9   4       14.75       15.16      0.47 o 
  -1  -9   4        7.61        7.67      0.36 o 
   0  -9   4        7.42        7.88      0.50 o 
  -8  -8   4        0.21        0.39      0.22 o 
  -7  -8   4       20.75       21.86      0.65 o 
  -6  -8   4        7.41        7.20      0.24 o 
  -5  -8   4       11.13       11.91      0.30 o 
  -4  -8   4       24.51       23.69      0.45 o 
  -3  -8   4        0.67        0.87      0.14 o 
  -2  -8   4       17.11       18.02      0.37 o 
  -1  -8   4       54.62       53.52      0.73 o 
   0  -8   4       22.70       24.24      0.53 o 
   1  -8   4        3.22        2.17      0.24 o 
   2  -8   4       12.05       12.35      0.64 o 
  -8  -7   4        2.93        3.99      0.35 o 
  -7  -7   4        8.95        9.13      0.28 o 
  -6  -7   4       21.00       22.65      0.41 o 
  -5  -7   4      226.97      219.63      2.44 o 
  -4  -7   4      117.66      115.01      1.21 o 
  -3  -7   4       20.76       20.41      0.39 o 
  -2  -7   4       31.00       31.76      0.47 o 
  -1  -7   4       10.03        9.38      0.25 o 
   0  -7   4       12.38       11.50      0.29 o 
   1  -7   4        2.34        2.45      0.17 o 
   2  -7   4        7.46        7.20      0.30 o 
  -8  -6   4       24.52       23.81      0.76 o 
  -7  -6   4       35.90       37.30      0.71 o 
  -6  -6   4       98.25       96.94      1.59 o 
  -5  -6   4       74.12       69.80      0.81 o 
  -4  -6   4      238.28      237.47      2.24 o 
  -3  -6   4      309.21      312.80      2.57 o 
  -2  -6   4       37.50       39.19      0.45 o 
  -1  -6   4       59.54       58.80      0.70 o 
   0  -6   4        3.74        3.88      0.22 o 
   1  -6   4       51.74       50.28      0.62 o 
   2  -6   4       45.36       43.19      0.67 o 
   3  -6   4        9.75        8.55      0.41 o 
  -8  -5   4       36.52       36.78      0.95 o 
  -7  -5   4       92.06       98.81      1.36 o 
  -6  -5   4       49.36       41.40      0.71 o 
  -5  -5   4       19.66       21.81      0.46 o 
  -4  -5   4        0.28        0.61      0.09 o 
  -3  -5   4       36.65       35.58      0.41 o 
  -2  -5   4      149.32      150.36      1.19 o 
  -1  -5   4      155.45      156.22      1.26 o 
   0  -5   4       12.27       11.14      0.23 o 
   1  -5   4      137.84      139.64      1.78 o 
   2  -5   4      114.89      110.10      1.24 o 
   3  -5   4       83.49       84.10      1.05 o 
   4  -5   4       94.34       92.62      1.63 o 
  -9  -4   4       12.65       13.46      0.85 o 
  -8  -4   4       44.11       47.12      1.40 o 
  -7  -4   4        2.65        2.83      0.21 o 
  -6  -4   4       28.60       26.32      0.62 o 
  -5  -4   4       40.77       43.48      0.57 o 
  -4  -4   4      143.31      142.94      2.18 o 
  -3  -4   4       35.75       42.21      0.50 o 
  -2  -4   4        0.61        0.59      0.07 o 
  -1  -4   4       25.82       27.89      0.27 o 
   0  -4   4      806.97      812.21      6.52 o 
   1  -4   4       76.86       75.84      0.77 o 
   2  -4   4       11.61       12.49      0.29 o 
   3  -4   4      132.53      132.98      1.44 o 
   4  -4   4       60.50       61.29      0.84 o 
   5  -4   4       61.46       65.31      1.26 o 
  -8  -3   4       47.43       46.71      2.14 o 
  -7  -3   4        1.63        0.81      0.19 o 
  -6  -3   4       17.45       19.28      0.55 o 
  -5  -3   4       34.21       33.05      0.56 o 
  -4  -3   4      216.25      221.35      2.43 o 
  -3  -3   4       34.03       35.24      0.44 o 
  -2  -3   4       23.27       21.48      0.63 o 
  -1  -3   4       13.40       14.36      0.27 o 
   0  -3   4      208.22      219.50      2.89 o 
   1  -3   4      229.07      224.65      1.90 o 
   2  -3   4       16.72       17.46      0.31 o 
   3  -3   4        0.24        0.23      0.09 o 
   4  -3   4        6.58        6.73      0.24 o 
   5  -3   4        3.27        3.25      0.27 o 
   6  -3   4       17.51       18.67      0.87 o 
  -8  -2   4       17.76       17.34      0.56 o 
  -7  -2   4       55.11       52.97      0.86 o 
  -6  -2   4       39.57       38.55      0.65 o 
  -5  -2   4      187.51      181.18      2.06 o 
  -4  -2   4      452.95      444.87      4.61 o 
  -3  -2   4      724.50      782.55      7.03 o 
  -2  -2   4     2941.06     3072.59     40.42 o 
  -1  -2   4     1011.28     1022.60      7.10 o 
   0  -2   4       31.31       31.03      0.29 o 
   1  -2   4      694.68      686.79      5.54 o 
   2  -2   4       55.00       56.99      0.97 o 
   3  -2   4       21.53       19.88      0.34 o 
   4  -2   4       19.91       17.52      0.35 o 
   5  -2   4      121.26      116.46      1.31 o 
   6  -2   4       18.36       15.82      0.54 o 
   7  -2   4        5.96        6.50      0.54 o 
  -8  -1   4        1.77        2.01      0.35 o 
  -7  -1   4      116.90      115.28      1.81 o 
  -6  -1   4      155.19      158.56      2.28 o 
  -5  -1   4       30.09       29.21      0.54 o 
  -4  -1   4      327.64      325.21      3.43 o 
  -3  -1   4      839.52      853.81      8.38 o 
  -2  -1   4      600.17      680.17      7.34 o 
  -1  -1   4     2368.63     2341.82     25.15 o 
   0  -1   4     1098.94     1074.36      8.90 o 
   1  -1   4        0.43        3.91      0.10 o 
   2  -1   4      279.30      275.62      2.75 o 
   3  -1   4      223.01      219.70      1.94 o 
   4  -1   4      181.68      192.40      1.89 o 
   5  -1   4      180.80      178.01      1.82 o 
   6  -1   4       22.56       23.04      0.47 o 
   7  -1   4       13.95       14.77      0.53 o 
  -7   0   4       41.27       41.86      1.25 o 
  -6   0   4       60.42       58.72      0.87 o 
  -5   0   4       18.79       19.45      0.53 o 
  -4   0   4      212.72      217.63      2.89 o 
  -3   0   4      218.83      216.40      1.98 o 
  -2   0   4      163.12      231.55      1.91 o 
  -1   0   4      543.43      561.26      6.48 o 
   0   0   4       21.15       16.93      0.24 o 
   1   0   4       28.32       20.50      0.27 o 
   2   0   4      241.17      234.46      1.77 o 
   3   0   4        2.30        0.90      0.10 o 
   4   0   4      190.68      219.84      1.74 o 
   5   0   4      713.27      681.90      5.58 o 
   6   0   4       80.44       86.88      1.20 o 
  -7   1   4        1.39        1.47      0.31 o 
  -6   1   4       18.95       18.88      0.55 o 
  -5   1   4      114.06      111.89      1.66 o 
  -4   1   4        5.04        5.80      0.73 o 
  -3   1   4      582.04      590.19      5.18 o 
  -2   1   4        4.75        1.11      0.07 o 
  -1   1   4        1.24        0.75      0.05 o 
   0   1   4      776.70      756.66     10.16 o 
   1   1   4       80.44      111.30      1.51 o 
   2   1   4      346.69      351.76      3.96 o 
   3   1   4      733.14      799.39      5.96 o 
   4   1   4        6.05        5.40      0.16 o 
   5   1   4       56.76       56.43      0.52 o 
   6   1   4      139.83      138.11      1.93 o 
  -7   2   4        4.09        4.02      0.45 o 
  -6   2   4        0.44        0.53      0.17 o 
  -5   2   4       70.54       67.93      1.31 o 
  -4   2   4      195.04      194.71      2.59 o 
  -3   2   4        0.59        0.68      0.10 o 
  -2   2   4      580.10      609.36      5.32 o 
  -1   2   4      406.92      394.13      3.65 o 
   0   2   4      637.83      675.22      5.58 o 
   1   2   4      462.29      472.98      6.24 o 
   2   2   4     1351.17     1356.16     14.70 o 
   3   2   4     1305.04     1471.05     11.81 o 
   4   2   4      171.69      151.05      1.22 o 
   5   2   4       83.07       93.96      0.89 o 
   6   2   4       13.60       12.77      0.34 o 
   7   2   4        0.75        0.45      0.13 o 
  -6   3   4        6.11        6.62      0.53 o 
  -5   3   4       45.15       44.35      0.91 o 
  -4   3   4      107.02      104.24      1.57 o 
  -3   3   4       53.88       53.82      0.91 o 
  -2   3   4      540.19      559.25      4.98 o 
   0   3   4       10.26       13.75      0.21 o 
   1   3   4     1017.62     1028.15      8.48 o 
   2   3   4       23.01       27.94      0.37 o 
   3   3   4       97.45       92.08      0.94 o 
   4   3   4      651.85      652.15      7.02 o 
   5   3   4       66.58       68.40      0.96 o 
   6   3   4       61.18       60.54      1.11 o 
   7   3   4       33.24       28.56      0.70 o 
   8   3   4        5.53        5.26      0.29 o 
  -5   4   4       22.93       22.73      0.64 o 
  -4   4   4        3.80        3.75      0.26 o 
  -3   4   4      109.65      106.48      1.99 o 
  -2   4   4        0.64        1.11      0.20 o 
  -1   4   4       38.22       39.14      0.64 o 
   0   4   4        0.32        0.58      0.05 o 
   1   4   4        1.51        2.01      0.10 o 
   2   4   4       67.14       78.44      0.64 o 
   3   4   4      121.53      139.39      1.66 o 
   4   4   4       33.25       37.77      0.60 o 
   5   4   4        6.66        6.17      0.23 o 
   6   4   4       30.73       29.03      0.69 o 
   7   4   4       37.77       36.73      0.85 o 
   8   4   4       10.77       10.56      0.47 o 
   9   4   4       15.70       17.51      0.52 o 
  -5   5   4       12.81       11.67      0.67 o 
  -4   5   4        0.10        0.16      0.17 o 
  -3   5   4       84.41       83.41      1.09 o 
  -2   5   4        6.58        6.01      0.26 o 
  -1   5   4      186.38      180.01      1.75 o 
   0   5   4      178.79      184.42      1.57 o 
   1   5   4      180.26      194.26      1.49 o 
   2   5   4      178.96      173.13      1.72 o 
   3   5   4        1.24        2.04      0.17 o 
   4   5   4       33.19       35.65      0.92 o 
   5   5   4       13.99       13.97      0.44 o 
   6   5   4       15.00       15.52      0.51 o 
   7   5   4       32.34       34.05      0.83 o 
   8   5   4       18.11       20.36      0.65 o 
   9   5   4        1.32        2.33      0.34 o 
  -4   6   4       24.36       24.37      0.64 o 
  -3   6   4       23.32       23.91      0.50 o 
  -2   6   4       44.01       43.81      0.68 o 
  -1   6   4       21.18       20.47      0.36 o 
   0   6   4      311.62      311.41      2.89 o 
   1   6   4      375.43      387.98      4.32 o 
   2   6   4       12.66       10.64      0.20 o 
   3   6   4      609.51      629.64      5.89 o 
   4   6   4       51.57       52.51      0.78 o 
   5   6   4       64.24       63.96      0.95 o 
   6   6   4       59.03       56.50      1.12 o 
   7   6   4       20.23       19.46      0.61 o 
   8   6   4       21.88       22.50      0.72 o 
  -4   7   4       22.65       22.15      0.86 o 
  -3   7   4        8.44        8.12      0.38 o 
  -2   7   4        9.72        9.78      0.36 o 
  -1   7   4       26.98       27.17      0.61 o 
   0   7   4       27.30       25.80      0.63 o 
   1   7   4        0.23        0.28      0.10 o 
   2   7   4       40.03       39.14      0.77 o 
   3   7   4      104.35      105.46      1.66 o 
   4   7   4       18.26       19.48      0.36 o 
   5   7   4       51.20       50.32      0.77 o 
   6   7   4      103.76      100.98      1.73 o 
   7   7   4       47.87       46.41      1.04 o 
   8   7   4       19.68       18.25      0.66 o 
  -2   8   4        7.96        7.56      0.49 o 
  -1   8   4       10.82       11.77      0.57 o 
   0   8   4        1.89        1.69      0.21 o 
   1   8   4       28.82       27.38      0.67 o 
   2   8   4       14.56       14.39      0.42 o 
   3   8   4       10.17       10.51      0.36 o 
   4   8   4       13.74       13.30      0.73 o 
   5   8   4        1.96        1.99      0.17 o 
   6   8   4       22.37       22.06      0.66 o 
   7   8   4       23.50       24.70      0.74 o 
  -1   9   4        1.18        1.59      0.29 o 
   0   9   4        1.54        2.02      0.29 o 
   2   9   4        6.09        7.34      0.62 o 
   3   9   4        2.36        2.29      0.35 o 
   4   9   4        0.81        0.73      0.23 o 
   5   9   4       19.52       18.74      0.67 o 
   6   9   4       22.27       21.79      0.50 o 
   7   9   4        3.04        2.67      0.32 o 
   4  10   4       13.81       13.86      0.58 o 
   5  10   4       19.71       20.25      0.52 o 
   6  10   4        4.03        4.16      0.38 o 
  -5  -9   5       27.32       27.82      0.95 o 
  -4  -9   5       11.28       10.84      0.60 o 
  -3  -9   5       44.74       47.50      1.34 o 
  -2  -9   5        0.22        0.13      0.16 o 
  -1  -9   5        1.50        1.53      0.29 o 
   0  -9   5       17.19       18.76      0.79 o 
  -7  -8   5        5.04        5.08      0.33 o 
  -6  -8   5        0.55        0.61      0.14 o 
  -5  -8   5        1.11        1.41      0.16 o 
  -4  -8   5       38.43       37.75      0.61 o 
  -3  -8   5        7.16        7.17      0.33 o 
  -2  -8   5        2.06        2.37      0.20 o 
  -1  -8   5        0.66        0.58      0.12 o 
   0  -8   5        5.24        5.88      0.29 o 
   1  -8   5       18.94       19.10      0.78 o 
   2  -8   5        3.09        2.95      0.36 o 
  -8  -7   5        9.99       10.59      0.43 o 
  -7  -7   5        4.80        5.09      0.27 o 
  -6  -7   5        0.12        0.32      0.17 o 
  -5  -7   5       25.16       22.37      0.39 o 
  -4  -7   5       93.12       89.37      0.99 o 
  -3  -7   5       16.16       14.58      0.29 o 
  -2  -7   5       52.21       52.04      0.68 o 
  -1  -7   5       24.09       22.44      0.40 o 
   0  -7   5        4.54        3.82      0.19 o 
   1  -7   5       13.70       13.81      0.34 o 
   2  -7   5        0.26        0.33      0.16 o 
  -8  -6   5        5.70        5.85      0.43 o 
  -7  -6   5       69.48       72.99      0.93 o 
  -6  -6   5      100.35      103.24      1.98 o 
  -5  -6   5       46.16       45.25      0.71 o 
  -4  -6   5      110.29      107.34      1.23 o 
  -3  -6   5       62.07       59.06      0.57 o 
  -2  -6   5       53.78       53.82      0.59 o 
  -1  -6   5      281.31      276.77      2.57 o 
   0  -6   5       50.90       47.50      0.58 o 
   1  -6   5       21.43       22.14      0.37 o 
   2  -6   5       99.61       97.49      1.27 o 
   3  -6   5        0.26        0.27      0.18 o 
  -8  -5   5       21.99       23.98      0.75 o 
  -7  -5   5       40.11       40.96      0.83 o 
  -6  -5   5      149.04      158.06      2.19 o 
  -5  -5   5      731.71      704.00      7.39 o 
  -4  -5   5      213.78      216.73      2.24 o 
  -3  -5   5      114.90      117.73      1.07 o 
  -2  -5   5      103.65      105.42      0.96 o 
  -1  -5   5       76.03       76.17      0.83 o 
   0  -5   5      105.40      106.12      1.02 o 
   1  -5   5       14.54       13.74      0.31 o 
   2  -5   5       80.46       80.49      0.99 o 
   3  -5   5        0.35        0.35      0.13 o 
   4  -5   5        8.03        8.26      0.48 o 
  -8  -4   5       40.90       40.56      1.00 o 
  -7  -4   5        3.14        3.17      0.22 o 
  -6  -4   5       44.40       43.51      0.73 o 
  -5  -4   5      115.85      112.71      1.59 o 
  -4  -4   5       88.16       94.07      1.53 o 
  -3  -4   5      344.63      356.92      2.68 o 
  -2  -4   5       36.45       38.01      0.35 o 
  -1  -4   5       13.34       12.85      0.18 o 
   0  -4   5        7.80        7.19      0.21 o 
   1  -4   5      256.27      265.69      2.26 o 
   2  -4   5       43.40       44.21      0.63 o 
   3  -4   5       96.34       95.00      1.12 o 
   4  -4   5        1.64        1.93      0.18 o 
   5  -4   5       18.14       20.42      0.90 o 
  -8  -3   5       32.98       30.23      0.82 o 
  -7  -3   5       76.27       81.12      1.49 o 
  -6  -3   5        0.48        1.91      0.17 o 
  -5  -3   5       17.03       10.84      0.43 o 
  -4  -3   5       36.37       36.77      0.49 o 
  -3  -3   5       10.01       10.66      0.18 o 
  -2  -3   5      225.43      229.01      2.25 o 
  -1  -3   5       66.15       69.45      0.55 o 
   0  -3   5        8.52       10.37      0.16 o 
   1  -3   5      456.89      474.69      4.00 o 
   2  -3   5      130.71      130.79      1.35 o 
   3  -3   5      211.36      205.01      2.04 o 
   4  -3   5      179.31      173.93      1.82 o 
   5  -3   5       14.74       15.37      0.42 o 
   6  -3   5        0.09        0.12      0.26 o 
  -8  -2   5       33.87       35.28      0.84 o 
  -7  -2   5       52.78       51.09      1.09 o 
  -6  -2   5       43.94       42.53      0.70 o 
  -5  -2   5       74.70       77.44      1.03 o 
  -4  -2   5       14.37       15.32      0.31 o 
  -3  -2   5       64.15       73.30      0.78 o 
  -2  -2   5      354.25      356.92      2.47 o 
  -1  -2   5      180.32      168.14      1.20 o 
   0  -2   5     1554.06     1543.70     11.61 o 
   1  -2   5      517.12      483.88      3.89 o 
   2  -2   5       14.80       14.55      0.27 o 
   3  -2   5      174.03      165.09      1.65 o 
   4  -2   5      272.53      263.29      2.55 o 
   5  -2   5       31.15       30.97      0.53 o 
   6  -2   5        0.91        1.43      0.25 o 
  -8  -1   5       13.38       13.91      0.73 o 
  -7  -1   5        4.86        3.38      0.35 o 
  -6  -1   5      132.27      139.72      1.70 o 
  -5  -1   5       49.80       45.72      0.71 o 
  -4  -1   5      762.64      765.70      7.78 o 
  -3  -1   5      487.56      504.33      4.52 o 
  -2  -1   5       13.59       14.42      0.15 o 
  -1  -1   5     1066.21     1082.85      8.10 o 
   0  -1   5     1174.31     1220.85      8.53 o 
   1  -1   5      232.61      208.68      2.05 o 
   2  -1   5      179.82      168.88      1.44 o 
   3  -1   5       22.41       26.00      0.33 o 
   4  -1   5        9.09        9.00      0.24 o 
   5  -1   5        6.42        7.63      0.22 o 
   6  -1   5       39.67       38.94      0.65 o 
  -7   0   5        7.00        7.05      0.50 o 
  -6   0   5       35.98       33.70      1.02 o 
  -5   0   5       47.20       45.71      0.90 o 
  -4   0   5      322.26      316.96      3.29 o 
  -3   0   5      955.02     1000.56     10.24 o 
  -2   0   5      878.42      897.70      8.42 o 
  -1   0   5      583.25      623.07      6.21 o 
   0   0   5       79.89       89.84      0.78 o 
   1   0   5       29.90       33.90      0.31 o 
   2   0   5      176.79      191.83      1.57 o 
   3   0   5       17.22       16.12      0.28 o 
   4   0   5        8.63        9.56      0.18 o 
   5   0   5       46.27       37.46      0.49 o 
   6   0   5       35.71       30.73      0.85 o 
  -7   1   5       33.85       33.23      1.13 o 
  -6   1   5       49.65       46.92      0.93 o 
  -5   1   5       51.99       48.71      0.90 o 
  -4   1   5        4.90        4.63      0.24 o 
  -3   1   5      550.04      557.68      4.91 o 
  -2   1   5      337.08      340.80      2.75 o 
  -1   1   5      204.19      190.39      2.02 o 
   0   1   5      956.95      947.69      8.05 o 
   1   1   5      253.33      290.41      4.95 o 
   2   1   5       75.72       78.78      0.82 o 
   3   1   5      892.35      910.82      7.41 o 
   4   1   5       88.24      101.78      0.81 o 
   5   1   5      241.67      236.78      2.15 o 
   6   1   5       47.23       46.81      0.95 o 
  -7   2   5       35.47       36.40      1.23 o 
  -6   2   5       16.07       16.30      0.54 o 
  -5   2   5       65.11       61.24      1.09 o 
  -4   2   5      118.87      119.17      1.71 o 
  -3   2   5       46.89       45.03      0.54 o 
  -2   2   5       25.98       22.54      0.30 o 
  -1   2   5      401.17      390.10      3.47 o 
   0   2   5      547.50      564.50      4.63 o 
   1   2   5      688.15      650.29      6.96 o 
   2   2   5      363.37      333.25      6.57 o 
   3   2   5      559.33      551.59      4.92 o 
   4   2   5      568.31      618.42      5.96 o 
   5   2   5     1050.38      991.08     10.60 o 
   6   2   5      179.16      189.91      2.06 o 
  -6   3   5        1.73        1.62      0.34 o 
  -5   3   5       55.60       55.14      1.11 o 
  -4   3   5       46.93       45.92      0.87 o 
  -3   3   5       31.18       32.07      0.50 o 
  -2   3   5       78.52       80.53      0.85 o 
  -1   3   5       26.38       26.20      0.27 o 
   0   3   5       54.74       57.45      0.52 o 
   1   3   5     1033.54     1079.04      9.59 o 
   2   3   5      237.17      231.24      2.57 o 
   3   3   5      332.36      345.06      3.80 o 
   4   3   5      266.50      248.33      2.83 o 
   5   3   5       21.03       21.59      0.45 o 
   6   3   5      233.00      233.30      3.32 o 
   7   3   5       77.64       76.59      2.09 o 
   8   3   5        5.16        5.12      0.35 o 
  -5   4   5        5.59        5.63      0.34 o 
  -4   4   5       47.47       45.42      0.90 o 
  -3   4   5        1.06        1.36      0.12 o 
  -2   4   5       57.40       57.32      0.68 o 
  -1   4   5       70.20       72.74      0.69 o 
   0   4   5        3.00        2.97      0.08 o 
   1   4   5        7.04        8.99      0.17 o 
   2   4   5      353.50      358.99      4.66 o 
   3   4   5       60.37       72.59      0.96 o 
   4   4   5       15.81       11.45      0.33 o 
   5   4   5        4.59        3.15      0.19 o 
   6   4   5        9.74       10.40      0.40 o 
   7   4   5        5.80        4.60      0.32 o 
   8   4   5       12.07       11.16      0.48 o 
   9   4   5        9.14       11.04      0.73 o 
  -5   5   5        6.84        7.42      0.57 o 
  -4   5   5       23.74       25.51      0.52 o 
  -3   5   5        1.10        0.94      0.21 o 
  -2   5   5       79.88       77.67      0.89 o 
  -1   5   5       36.02       35.20      0.48 o 
   0   5   5        4.24        3.82      0.12 o 
   1   5   5       90.23       87.67      0.93 o 
   2   5   5       66.24       74.18      0.95 o 
   3   5   5        0.53        0.84      0.08 o 
   4   5   5      115.69      117.12      1.48 o 
   5   5   5       45.74       46.86      0.76 o 
   6   5   5       12.61       11.86      0.44 o 
   7   5   5        9.96        8.56      0.42 o 
   8   5   5        6.63        6.11      0.38 o 
  -4   6   5        2.89        2.66      0.24 o 
  -3   6   5       87.03       86.55      1.17 o 
  -2   6   5        7.34        7.73      0.33 o 
  -1   6   5       19.82       19.51      0.41 o 
   0   6   5      108.34      108.17      1.35 o 
   1   6   5       56.19       55.55      0.77 o 
   2   6   5       53.02       55.06      0.65 o 
   3   6   5       23.26       21.59      0.80 o 
   4   6   5       40.94       44.50      0.59 o 
   5   6   5       73.00       74.16      1.08 o 
   6   6   5       89.59       87.43      1.53 o 
   7   6   5       24.81       25.22      0.72 o 
   8   6   5       27.61       28.69      0.81 o 
  -4   7   5        0.09        0.04      0.21 o 
  -3   7   5       31.34       30.04      0.79 o 
  -2   7   5        2.88        2.57      0.30 o 
  -1   7   5       30.15       29.37      1.01 o 
   0   7   5       71.86       70.18      1.26 o 
   1   7   5       41.46       43.09      0.66 o 
   2   7   5       32.36       29.50      0.63 o 
   3   7   5       41.10       41.18      0.80 o 
   4   7   5       12.62       13.69      0.30 o 
   5   7   5       17.73       17.10      0.57 o 
   6   7   5       20.92       19.97      0.62 o 
   7   7   5       27.96       28.52      0.78 o 
   8   7   5       31.79       33.84      0.92 o 
  -2   8   5       13.06       13.45      0.65 o 
  -1   8   5        2.15        2.30      0.29 o 
   0   8   5       24.99       24.79      0.65 o 
   1   8   5       50.30       50.80      1.62 o 
   2   8   5        4.52        4.51      0.26 o 
   3   8   5       88.50       87.16      1.69 o 
   4   8   5        9.34        9.56      0.76 o 
   5   8   5        0.14       -0.06      0.10 o 
   6   8   5       11.86       11.31      0.49 o 
   7   8   5        7.70        7.59      0.42 o 
  -1   9   5        6.46        6.95      0.48 o 
   0   9   5        1.55        1.61      0.28 o 
   3   9   5       13.99       13.94      0.79 o 
   4   9   5        5.50        5.61      0.26 o 
   5   9   5       11.89       11.83      0.53 o 
   6   9   5       25.67       26.32      0.56 o 
   7   9   5       10.20       10.80      0.51 o 
   4  10   5       11.56       11.78      0.55 o 
   5  10   5       13.24       14.21      0.44 o 
  -2  -9   6       75.25       75.04      1.85 o 
  -1  -9   6        3.81        4.52      0.41 o 
  -7  -8   6        6.66        6.99      0.37 o 
  -6  -8   6        3.19        2.92      0.21 o 
  -5  -8   6        0.97        1.05      0.18 o 
  -4  -8   6        1.32        1.30      0.15 o 
  -3  -8   6       14.33       14.33      0.59 o 
  -2  -8   6       40.61       41.30      0.61 o 
  -1  -8   6        9.99        9.70      0.34 o 
   0  -8   6        5.82        6.64      0.35 o 
   1  -8   6       26.14       26.27      0.95 o 
  -8  -7   6        4.34        4.86      0.31 o 
  -7  -7   6       17.07       17.52      0.44 o 
  -6  -7   6       27.85       26.86      0.60 o 
  -5  -7   6       12.11       12.23      0.29 o 
  -4  -7   6       37.90       34.94      0.51 o 
  -3  -7   6       85.00       79.82      1.46 o 
  -2  -7   6       12.85       12.24      0.29 o 
  -1  -7   6        3.60        3.11      0.36 o 
   0  -7   6       23.81       22.45      0.42 o 
   1  -7   6        2.58        2.54      0.21 o 
   2  -7   6        1.85        1.70      0.37 o 
  -8  -6   6       10.61       10.95      0.77 o 
  -7  -6   6       36.67       36.94      0.70 o 
  -6  -6   6       22.18       21.81      0.41 o 
  -5  -6   6       18.16       17.93      0.34 o 
  -4  -6   6      251.61      242.71      2.36 o 
  -3  -6   6       44.31       42.34      0.45 o 
  -2  -6   6        0.41        0.55      0.14 o 
  -1  -6   6       44.67       42.96      0.57 o 
   0  -6   6       20.37       18.98      0.33 o 
   1  -6   6       12.91       13.25      0.30 o 
   2  -6   6        0.74        0.98      0.17 o 
   3  -6   6       30.78       31.26      0.90 o 
  -8  -5   6       24.74       26.06      1.09 o 
  -7  -5   6        4.65        4.53      0.26 o 
  -6  -5   6       10.12        9.62      0.26 o 
  -5  -5   6        1.18        1.89      0.13 o 
  -4  -5   6      449.25      406.74      5.17 o 
  -3  -5   6      133.61      130.76      1.07 o 
  -2  -5   6      255.84      255.11      1.94 o 
  -1  -5   6      133.58      132.68      2.61 o 
   0  -5   6       48.67       48.57      0.63 o 
   1  -5   6       41.75       43.43      0.54 o 
   2  -5   6        9.13        9.75      0.30 o 
   3  -5   6       73.49       72.66      1.07 o 
   4  -5   6        0.19        0.38      0.20 o 
  -8  -4   6       11.58       12.48      0.55 o 
  -7  -4   6       24.22       25.31      0.56 o 
  -6  -4   6       85.01       85.90      1.01 o 
  -5  -4   6       67.33       64.17      0.99 o 
  -4  -4   6       12.96       13.07      0.26 o 
  -3  -4   6      162.54      164.13      1.30 o 
  -2  -4   6      126.36      128.58      1.05 o 
  -1  -4   6      272.11      285.06      2.02 o 
   0  -4   6      144.09      139.54      1.26 o 
   1  -4   6       64.02       64.15      0.68 o 
   2  -4   6      283.37      280.22      2.71 o 
   3  -4   6        9.72       10.01      0.29 o 
   4  -4   6       10.07       10.81      0.36 o 
   5  -4   6       22.73       24.72      0.70 o 
  -8  -3   6       33.31       33.10      1.30 o 
  -7  -3   6       96.39      100.74      2.34 o 
  -6  -3   6      111.74      111.45      1.44 o 
  -5  -3   6      943.46      878.97      9.85 o 
  -4  -3   6       59.53       76.52      0.85 o 
  -3  -3   6        0.38        0.65      0.10 o 
  -2  -3   6      169.73      174.50      1.24 o 
  -1  -3   6       14.40       15.33      0.20 o 
   0  -3   6       75.57       74.59      0.75 o 
   1  -3   6       75.09       71.52      0.71 o 
   2  -3   6      103.71      100.64      1.10 o 
   3  -3   6        0.34        0.51      0.13 o 
   4  -3   6       62.53       57.60      0.79 o 
   5  -3   6       60.02       57.78      0.91 o 
   6  -3   6       16.68       16.57      0.82 o 
  -8  -2   6       48.04       44.68      0.98 o 
  -7  -2   6       40.52       39.44      0.72 o 
  -6  -2   6       51.67       49.15      0.78 o 
  -5  -2   6      225.14      216.49      3.09 o 
  -4  -2   6      289.68      302.50      3.34 o 
  -3  -2   6      217.65      216.57      2.06 o 
  -2  -2   6      267.29      279.61      1.96 o 
  -1  -2   6        1.46        2.49      0.07 o 
   0  -2   6       50.43       48.34      0.63 o 
   1  -2   6     2029.92     2047.66     15.87 o 
   2  -2   6       26.16       27.79      0.52 o 
   3  -2   6      256.65      247.02      2.38 o 
   4  -2   6       76.10       74.46      1.13 o 
   5  -2   6       22.00       21.56      0.44 o 
   6  -2   6       60.01       62.02      1.02 o 
  -7  -1   6       32.89       33.12      1.16 o 
  -6  -1   6        0.22        0.34      0.13 o 
  -5  -1   6      195.39      165.85      1.92 o 
  -4  -1   6       12.28       10.35      0.22 o 
  -3  -1   6       38.10       38.10      0.60 o 
  -2  -1   6      109.56      108.17      1.07 o 
  -1  -1   6      864.05      861.66      6.46 o 
   0  -1   6        1.48        2.53      0.07 o 
   1  -1   6     1060.37     1059.53      7.91 o 
   2  -1   6      678.47      730.55      5.84 o 
   3  -1   6      239.28      246.55      2.08 o 
   4  -1   6      314.23      308.19      2.65 o 
   5  -1   6       17.77       20.44      0.37 o 
   6  -1   6        1.73        1.40      0.20 o 
  -7   0   6        4.78        4.89      0.44 o 
  -6   0   6       27.54       27.01      0.91 o 
  -5   0   6        0.26        2.87      0.32 o 
  -4   0   6       68.91       72.27      0.92 o 
  -3   0   6        6.27        7.91      0.23 o 
  -2   0   6       54.02       47.71      0.47 o 
  -1   0   6      247.66      247.68      1.87 o 
   0   0   6     1097.15     1116.00      8.14 o 
   1   0   6       41.19       57.44      0.69 o 
   2   0   6       27.00       24.12      0.27 o 
   3   0   6       18.08       18.27      0.24 o 
   4   0   6      169.74      168.04      1.38 o 
   5   0   6       26.62       27.91      0.59 o 
   6   0   6       14.29       11.77      0.40 o 
  -7   1   6        0.83        0.74      0.29 o 
  -6   1   6      149.90      151.69      2.21 o 
  -5   1   6      183.49      171.85      2.36 o 
  -4   1   6      276.57      270.13      3.44 o 
  -3   1   6      638.79      646.83      5.67 o 
  -2   1   6       25.19       24.06      0.25 o 
  -1   1   6      268.77      262.68      2.42 o 
   0   1   6     2214.09     2313.83     21.13 o 
   1   1   6       75.45       98.72      1.28 o 
   2   1   6        0.70        1.32      0.15 o 
   3   1   6        0.36        0.54      0.20 o 
   4   1   6      225.89      222.11      2.27 o 
   5   1   6       41.70       45.56      0.65 o 
   6   1   6      100.52       92.25      1.59 o 
  -6   2   6       17.00       16.93      0.55 o 
  -5   2   6      139.61      136.21      2.45 o 
  -4   2   6      354.55      350.94      5.29 o 
  -3   2   6      647.50      656.69      6.60 o 
  -2   2   6      937.45      941.62     11.40 o 
  -1   2   6      358.36      368.07      2.72 o 
   0   2   6       36.18       36.73      0.37 o 
   1   2   6      760.23      771.93      8.36 o 
   2   2   6      265.74      269.30      9.41 o 
   3   2   6      139.07      137.81      1.72 o 
   4   2   6        3.08        3.29      0.25 o 
   5   2   6        0.27        0.77      0.16 o 
   6   2   6      276.54      258.25      2.58 o 
  -6   3   6        0.28        0.34      0.25 o 
  -5   3   6       12.87       13.33      0.49 o 
  -4   3   6        2.07        2.05      0.15 o 
  -3   3   6       44.19       45.51      0.67 o 
  -2   3   6      272.58      275.69      2.55 o 
  -1   3   6       32.47       33.86      0.33 o 
   0   3   6       47.63       45.74      0.57 o 
   1   3   6       86.38       95.60      1.15 o 
   2   3   6      100.27      105.28      2.63 o 
   3   3   6      930.88      953.14     12.55 o 
   4   3   6      588.65      605.42      6.56 o 
   5   3   6      131.23      122.15      1.56 o 
   6   3   6      121.18      124.52      1.62 o 
   7   3   6       23.94       22.94      0.63 o 
  -5   4   6        0.75        0.63      0.22 o 
  -4   4   6       21.13       22.16      0.46 o 
  -3   4   6        8.34        8.93      0.28 o 
  -2   4   6       25.02       23.86      0.37 o 
  -1   4   6      102.39      103.03      2.22 o 
   0   4   6       13.69       13.84      0.23 o 
   1   4   6       33.04       34.96      0.43 o 
   2   4   6      132.93      130.92      1.55 o 
   3   4   6       50.26       52.53      0.94 o 
   4   4   6      384.49      399.23      4.43 o 
   5   4   6      555.35      513.17      5.66 o 
   6   4   6        5.83        8.61      0.43 o 
   7   4   6       45.74       45.62      0.98 o 
   8   4   6        0.62        0.46      0.19 o 
  -5   5   6       16.24       17.75      0.83 o 
  -4   5   6       32.42       33.59      0.62 o 
  -3   5   6       13.85       14.28      0.36 o 
  -2   5   6        5.97        6.86      0.22 o 
  -1   5   6       60.19       56.37      1.01 o 
   0   5   6       26.22       25.16      0.42 o 
   1   5   6      272.33      268.62      2.60 o 
   2   5   6      166.75      164.60      1.65 o 
   3   5   6        7.35        8.16      0.23 o 
   4   5   6       49.71       46.21      0.74 o 
   5   5   6       22.46       23.68      0.50 o 
   6   5   6       24.50       24.81      0.66 o 
   7   5   6       49.75       49.64      1.06 o 
   8   5   6        2.07        1.93      0.26 o 
  -4   6   6        7.24        7.47      0.37 o 
  -3   6   6       18.55       19.69      0.94 o 
  -2   6   6       45.20       43.59      0.91 o 
  -1   6   6       24.81       25.38      0.62 o 
   0   6   6       73.88       72.51      0.97 o 
   1   6   6       20.15       20.67      0.64 o 
   2   6   6      178.63      181.35      2.13 o 
   3   6   6      116.44      117.68      1.46 o 
   4   6   6        0.17        0.20      0.09 o 
   5   6   6        0.17        0.28      0.15 o 
   6   6   6        4.47        3.48      0.29 o 
   7   6   6        5.43        4.73      0.35 o 
   8   6   6       44.42       43.44      1.04 o 
  -3   7   6        0.04        0.03      0.21 o 
  -2   7   6       25.89       24.10      0.84 o 
  -1   7   6        3.34        3.54      0.27 o 
   0   7   6        7.64        7.76      0.34 o 
   1   7   6       10.79       11.47      0.29 o 
   2   7   6       10.41       10.66      0.35 o 
   3   7   6        7.22        7.39      0.20 o 
   4   7   6       28.07       28.72      0.46 o 
   5   7   6       18.77       18.00      0.45 o 
   6   7   6        0.19       -0.03      0.17 o 
   7   7   6        2.51        1.95      0.26 o 
   8   7   6       18.20       19.07      0.67 o 
  -2   8   6        2.32        2.66      0.34 o 
  -1   8   6        0.92        0.84      0.23 o 
   0   8   6       13.32       13.58      0.48 o 
   1   8   6       20.60       22.43      1.01 o 
   2   8   6        0.61        0.43      0.15 o 
   3   8   6        1.23        1.33      0.21 o 
   4   8   6       19.08       20.46      0.97 o 
   5   8   6        5.44        5.54      0.25 o 
   6   8   6       34.25       34.83      0.87 o 
   7   8   6        4.91        5.16      0.38 o 
  -1   9   6       11.38       13.36      0.65 o 
   0   9   6       14.65       15.76      0.67 o 
   2   9   6       10.06       11.25      0.49 o 
   3   9   6       12.71       11.88      0.51 o 
   4   9   6        7.16        7.56      0.44 o 
   5   9   6        6.89        7.51      0.45 o 
   6   9   6       16.49       16.79      0.44 o 
   3  10   6       21.19       21.76      0.75 o 
   4  10   6        6.39        6.75      0.44 o 
   5  10   6        3.64        4.02      0.31 o 
  -2  -9   7        9.94        9.72      0.55 o 
  -1  -9   7       31.36       32.22      1.07 o 
  -7  -8   7        0.78        0.82      0.25 o 
  -6  -8   7        4.98        5.90      0.34 o 
  -5  -8   7       40.98       43.01      0.84 o 
  -4  -8   7        0.64        0.62      0.15 o 
  -3  -8   7        0.08        0.22      0.17 o 
  -2  -8   7       46.20       47.54      0.79 o 
  -1  -8   7        2.09        2.07      0.22 o 
   0  -8   7        5.30        5.63      0.45 o 
   1  -8   7       12.45       13.50      0.67 o 
  -7  -7   7       14.67       15.54      0.93 o 
  -6  -7   7       22.95       22.92      0.50 o 
  -5  -7   7       25.39       26.23      0.45 o 
  -4  -7   7       56.07       53.92      0.70 o 
  -3  -7   7        2.94        3.07      0.20 o 
  -2  -7   7      244.08      239.19      2.30 o 
  -1  -7   7        2.61        2.04      0.16 o 
   0  -7   7       37.99       35.45      0.65 o 
   1  -7   7       21.20       21.34      0.51 o 
   2  -7   7        1.83        1.38      0.28 o 
  -8  -6   7        0.37        0.62      0.19 o 
  -7  -6   7       44.73       47.07      1.60 o 
  -6  -6   7       25.95       23.51      0.50 o 
  -5  -6   7        0.31        0.15      0.09 o 
  -4  -6   7       31.97       32.37      0.48 o 
  -3  -6   7      102.25       97.23      0.86 o 
  -2  -6   7       68.00       66.77      0.99 o 
  -1  -6   7       90.21       87.01      0.98 o 
   0  -6   7       19.84       19.04      0.37 o 
   1  -6   7       74.82       76.75      0.87 o 
   2  -6   7       12.85       13.08      0.41 o 
   3  -6   7        8.08        8.49      0.62 o 
  -8  -5   7       10.19       11.43      0.54 o 
  -7  -5   7        7.14        7.20      0.29 o 
  -6  -5   7       39.71       39.38      0.59 o 
  -5  -5   7        2.01        1.82      0.13 o 
  -4  -5   7       62.93       54.67      0.67 o 
  -3  -5   7      285.80      273.31      2.72 o 
  -2  -5   7       87.14       87.64      0.77 o 
  -1  -5   7       30.34       30.06      0.40 o 
   0  -5   7       66.93       67.96      1.11 o 
   1  -5   7        1.10        1.41      0.12 o 
   2  -5   7       15.01       16.20      0.38 o 
   3  -5   7        6.82        7.54      0.31 o 
   4  -5   7       32.47       34.94      1.20 o 
  -8  -4   7       15.81       18.12      0.66 o 
  -7  -4   7       10.49       10.31      0.36 o 
  -6  -4   7       24.02       24.29      0.43 o 
  -5  -4   7       41.11       41.88      0.82 o 
  -4  -4   7      185.01      175.77      1.88 o 
  -3  -4   7       43.63       43.86      0.48 o 
  -2  -4   7       18.36       17.59      0.23 o 
  -1  -4   7       15.16       14.67      0.22 o 
   0  -4   7       71.17       70.39      0.72 o 
   1  -4   7       22.08       20.47      0.32 o 
   2  -4   7        0.36        0.55      0.11 o 
   3  -4   7      136.28      135.03      1.50 o 
   4  -4   7       11.69       11.82      0.38 o 
   5  -4   7       28.84       31.17      1.13 o 
  -8  -3   7       56.59       58.48      1.26 o 
  -7  -3   7       36.70       35.52      0.87 o 
  -6  -3   7       16.37       15.21      0.32 o 
  -5  -3   7      196.88      200.89      2.29 o 
  -4  -3   7     1026.00      939.27      9.38 o 
  -3  -3   7       91.96       99.50      1.01 o 
  -2  -3   7     1105.17     1130.06      8.72 o 
  -1  -3   7      146.40      158.09      1.16 o 
   0  -3   7       84.40       81.29      0.71 o 
   1  -3   7      190.24      184.42      1.61 o 
   2  -3   7        4.84        4.77      0.19 o 
   3  -3   7      164.58      156.13      1.64 o 
   4  -3   7        0.80        1.13      0.14 o 
   5  -3   7        3.31        2.47      0.36 o 
  -7  -2   7       79.31       79.23      1.47 o 
  -6  -2   7      101.88       99.10      1.66 o 
  -5  -2   7      185.32      172.97      2.67 o 
  -4  -2   7      114.96      115.94      1.22 o 
  -3  -2   7      345.53      347.05      3.21 o 
  -2  -2   7      921.58      948.49      7.65 o 
  -1  -2   7      749.87      793.69      5.54 o 
   0  -2   7      293.86      289.51      2.19 o 
   1  -2   7      141.05      136.45      1.10 o 
   2  -2   7      746.21      753.26      6.73 o 
   3  -2   7       44.11       44.12      0.60 o 
   4  -2   7      134.73      132.81      1.70 o 
   5  -2   7       20.72       21.28      0.52 o 
  -7  -1   7       66.13       66.77      1.69 o 
  -6  -1   7       59.08       60.10      1.81 o 
  -5  -1   7      209.29      186.88      1.86 o 
  -4  -1   7        0.49        1.47      0.10 o 
  -3  -1   7       57.06       56.49      0.74 o 
  -2  -1   7        0.57        0.61      0.06 o 
  -1  -1   7      191.64      184.21      1.42 o 
   0  -1   7        0.39        0.50      0.04 o 
   1  -1   7      187.07      184.23      1.33 o 
   2  -1   7      564.16      583.14      5.38 o 
   3  -1   7       11.58       10.00      0.19 o 
   4  -1   7      377.89      374.69      3.27 o 
   5  -1   7      154.21      156.08      2.11 o 
   6  -1   7       10.58       11.17      0.49 o 
  -7   0   7        2.81        2.65      0.38 o 
  -6   0   7       28.84       25.24      0.87 o 
  -5   0   7       21.71       21.24      0.54 o 
  -4   0   7       31.60       31.83      0.51 o 
  -3   0   7       18.95       17.85      0.33 o 
  -2   0   7       28.67       31.48      0.39 o 
  -1   0   7      112.27      132.25      1.17 o 
   0   0   7        8.50        7.07      0.11 o 
   1   0   7     1123.45     1148.56      9.24 o 
   2   0   7       11.06        9.67      0.22 o 
   3   0   7      109.50      107.00      1.03 o 
   4   0   7       45.31       45.14      0.64 o 
   5   0   7       49.24       48.75      0.86 o 
   6   0   7       20.80       21.50      0.56 o 
  -7   1   7        5.75        6.04      0.51 o 
  -6   1   7       15.11       14.06      0.68 o 
  -5   1   7       40.54       35.03      1.03 o 
  -4   1   7       56.75       49.43      0.70 o 
  -3   1   7      519.54      513.50      5.32 o 
  -2   1   7      133.44      129.56      1.14 o 
  -1   1   7      621.25      615.08      5.52 o 
   0   1   7      503.32      507.92      4.17 o 
   1   1   7      479.72      484.67      4.81 o 
   2   1   7      484.44      497.93      5.66 o 
   3   1   7      439.06      433.26      4.20 o 
   4   1   7       11.79       10.67      0.34 o 
   5   1   7       12.66       15.49      0.35 o 
   6   1   7        0.81        0.92      0.20 o 
  -6   2   7       10.50       10.41      0.54 o 
  -5   2   7       33.16       34.76      0.76 o 
  -4   2   7        0.47        0.57      0.11 o 
  -3   2   7       91.62       93.01      0.97 o 
  -2   2   7      594.07      594.15      4.74 o 
  -1   2   7      473.03      485.93      3.96 o 
   0   2   7     1328.89     1341.42     12.68 o 
   1   2   7        9.39        5.48      0.41 o 
   2   2   7      118.53      110.44      1.66 o 
   3   2   7      238.24      242.14      2.89 o 
   4   2   7      180.88      182.18      2.26 o 
   5   2   7       15.17       16.97      0.83 o 
   6   2   7        5.08        6.66      0.29 o 
  -6   3   7       26.92       29.54      1.07 o 
  -5   3   7      110.13      112.00      1.75 o 
  -4   3   7       59.92       57.24      0.82 o 
  -3   3   7       47.30       49.74      1.26 o 
  -2   3   7       51.60       51.83      0.61 o 
  -1   3   7        6.99        6.81      0.13 o 
   0   3   7      418.15      436.11      4.11 o 
   1   3   7       21.91       25.51      0.40 o 
   2   3   7       84.98       89.59      1.39 o 
   3   3   7        8.17        7.32      0.44 o 
   4   3   7       16.52       13.76      0.43 o 
   5   3   7       27.50       26.81      0.66 o 
   6   3   7      263.31      248.54      3.63 o 
   7   3   7        1.12        1.08      0.20 o 
  -5   4   7       23.11       22.87      0.51 o 
  -4   4   7      174.40      173.13      2.01 o 
  -3   4   7       63.48       62.18      0.86 o 
  -2   4   7       70.31       71.85      0.82 o 
  -1   4   7       58.84       57.97      0.78 o 
   0   4   7       78.98       80.26      0.87 o 
   1   4   7      226.83      242.19      2.73 o 
   2   4   7       79.02       82.31      1.21 o 
   3   4   7        2.56        2.71      0.50 o 
   4   4   7       10.73       12.03      0.41 o 
   5   4   7        4.90        5.60      0.25 o 
   6   4   7      161.71      151.76      2.02 o 
   7   4   7        2.98        3.02      0.28 o 
   8   4   7       47.99       48.18      1.50 o 
  -5   5   7        1.08        2.65      0.34 o 
  -4   5   7        8.61        9.31      0.32 o 
  -3   5   7       32.66       32.12      0.69 o 
  -2   5   7       71.02       71.19      1.25 o 
  -1   5   7       79.96       79.67      1.53 o 
   0   5   7       11.21       11.10      0.35 o 
   1   5   7      162.43      160.59      1.89 o 
   2   5   7      310.55      312.60      3.50 o 
   3   5   7      341.42      354.13      5.24 o 
   4   5   7      443.10      437.15      6.01 o 
   5   5   7      117.56      116.77      1.54 o 
   6   5   7       13.26       14.22      0.41 o 
   7   5   7       53.13       52.63      1.11 o 
   8   5   7       11.04       10.68      0.59 o 
  -4   6   7        0.22        0.41      0.23 o 
  -3   6   7        1.27        1.26      0.25 o 
  -2   6   7        5.39        4.92      0.30 o 
  -1   6   7       51.85       50.95      0.99 o 
   0   6   7       95.10       94.28      1.21 o 
   1   6   7        3.24        3.20      0.22 o 
   2   6   7      151.53      149.41      3.13 o 
   3   6   7      138.12      141.66      1.73 o 
   4   6   7      155.16      159.68      1.93 o 
   5   6   7      398.86      386.21      7.56 o 
   6   6   7        0.13        0.33      0.15 o 
   7   6   7       34.13       33.00      0.84 o 
   8   6   7       10.65        9.54      0.68 o 
  -3   7   7        0.47        0.44      0.23 o 
  -2   7   7        0.36        0.29      0.20 o 
  -1   7   7        1.60        1.36      0.20 o 
   0   7   7        9.41        8.84      0.36 o 
   1   7   7       25.82       26.07      0.60 o 
   2   7   7        3.74        3.40      0.23 o 
   3   7   7        0.27        0.27      0.09 o 
   4   7   7        0.66        0.70      0.13 o 
   5   7   7        2.39        2.64      0.27 o 
   6   7   7        9.46        9.10      0.56 o 
   7   7   7        4.74        4.71      0.37 o 
  -2   8   7       22.04       21.60      0.83 o 
  -1   8   7        0.29        0.58      0.22 o 
   0   8   7        9.14       10.33      0.53 o 
   1   8   7       12.53       13.50      0.78 o 
   2   8   7        4.57        5.36      0.45 o 
   3   8   7       12.89       12.62      1.43 o 
   4   8   7        6.42        6.21      0.24 o 
   5   8   7       31.93       32.33      0.61 o 
   6   8   7        9.69        9.72      0.64 o 
   7   8   7        0.13       -0.06      0.17 o 
  -1   9   7        5.78        6.98      0.50 o 
   2   9   7       12.40       12.99      0.54 o 
   3   9   7        7.14        6.41      0.40 o 
   4   9   7       28.99       29.85      0.91 o 
   5   9   7        9.54       10.10      0.36 o 
   6   9   7        1.09        0.84      0.24 o 
   3  10   7        0.89        0.67      0.22 o 
   4  10   7       21.72       21.37      0.76 o 
  -6  -8   8        1.09        0.96      0.20 o 
  -5  -8   8       38.68       42.14      1.13 o 
  -4  -8   8        9.17        8.42      0.53 o 
  -3  -8   8        0.22        0.02      0.25 o 
  -2  -8   8        1.85        1.86      0.18 o 
  -1  -8   8       10.05        9.45      0.55 o 
   0  -8   8        4.15        4.65      0.43 o 
  -7  -7   8        0.10        0.17      0.22 o 
  -6  -7   8       29.04       29.13      0.58 o 
  -5  -7   8       17.27       18.51      0.43 o 
  -4  -7   8       27.15       28.24      0.54 o 
  -3  -7   8       10.39       10.56      0.38 o 
  -2  -7   8        2.34        2.15      0.15 o 
  -1  -7   8      137.26      132.59      1.43 o 
   0  -7   8        5.00        5.00      0.26 o 
   1  -7   8       54.36       55.53      1.09 o 
   2  -7   8       30.47       31.85      1.06 o 
  -8  -6   8       48.46       51.00      1.40 o 
  -7  -6   8        0.26        0.51      0.28 o 
  -6  -6   8       29.28       29.29      0.92 o 
  -5  -6   8       49.18       45.81      0.63 o 
  -4  -6   8       18.11       17.69      0.34 o 
  -3  -6   8       16.82       16.30      0.27 o 
  -2  -6   8      183.71      177.98      1.75 o 
  -1  -6   8       40.95       40.23      0.57 o 
   0  -6   8       18.76       18.68      0.37 o 
   1  -6   8       86.90       88.06      1.05 o 
   2  -6   8       68.12       68.72      1.29 o 
  -8  -5   8       11.16       12.95      0.48 o 
  -7  -5   8        8.10        8.35      0.33 o 
  -6  -5   8       33.37       34.08      0.59 o 
  -5  -5   8       11.79       10.80      0.36 o 
  -4  -5   8       23.82       21.05      0.36 o 
  -3  -5   8       38.87       38.03      0.45 o 
  -2  -5   8      379.47      368.70      3.65 o 
  -1  -5   8        0.86        1.06      0.10 o 
   0  -5   8      121.60      116.57      1.14 o 
   1  -5   8        6.53        6.81      0.21 o 
   2  -5   8        1.96        2.06      0.19 o 
   3  -5   8       12.34       13.43      0.41 o 
   4  -5   8        2.09        2.67      0.40 o 
  -8  -4   8        1.52        2.35      0.47 o 
  -7  -4   8       32.11       31.93      0.63 o 
  -6  -4   8       21.84       21.42      0.41 o 
  -5  -4   8        3.17        2.40      0.16 o 
  -4  -4   8       26.88       28.14      0.43 o 
  -3  -4   8      189.24      182.53      1.58 o 
  -2  -4   8        2.49        2.65      0.16 o 
  -1  -4   8       67.89       68.55      0.65 o 
   0  -4   8       50.23       47.47      0.54 o 
   1  -4   8       15.59       15.95      0.29 o 
   2  -4   8        0.47        0.82      0.24 o 
   3  -4   8        8.50        8.91      0.32 o 
   4  -4   8       59.32       61.57      0.98 o 
  -8  -3   8       70.45       74.91      1.50 o 
  -7  -3   8       31.38       30.66      0.81 o 
  -6  -3   8       44.80       41.47      0.60 o 
  -5  -3   8       78.66       79.46      0.93 o 
  -4  -3   8        4.71        2.52      0.13 o 
  -3  -3   8      518.96      495.51      4.10 o 
  -2  -3   8       32.84       32.85      0.34 o 
  -1  -3   8       69.92       72.82      0.66 o 
   0  -3   8      148.39      148.45      1.21 o 
   1  -3   8       34.56       33.71      0.42 o 
   2  -3   8       15.86       14.67      0.35 o 
   3  -3   8       65.63       62.86      0.82 o 
   4  -3   8       61.50       62.96      0.97 o 
   5  -3   8        2.02        2.00      0.37 o 
  -7  -2   8       42.94       43.31      1.45 o 
  -6  -2   8       36.21       36.41      0.55 o 
  -5  -2   8      196.60      186.73      1.88 o 
  -4  -2   8      381.90      357.55      3.35 o 
  -3  -2   8       55.34       58.23      0.92 o 
  -2  -2   8       85.72       87.93      0.92 o 
  -1  -2   8      136.15      135.35      0.99 o 
   0  -2   8      216.32      223.29      1.62 o 
   1  -2   8        3.74        3.74      0.10 o 
   2  -2   8       35.21       31.13      0.46 o 
   3  -2   8      482.87      475.88      4.00 o 
   4  -2   8        5.72        5.21      0.29 o 
   5  -2   8       52.31       52.10      1.62 o 
   6  -2   8       22.07       23.81      1.00 o 
  -7  -1   8       33.42       32.96      1.09 o 
  -6  -1   8        3.60        3.81      0.28 o 
  -5  -1   8       97.57       94.96      1.80 o 
  -4  -1   8     1040.53      952.05     12.42 o 
  -3  -1   8       31.16       23.01      0.40 o 
  -2  -1   8      994.41     1003.85      9.08 o 
  -1  -1   8      261.98      274.81      2.09 o 
   0  -1   8       10.90       13.26      0.17 o 
   1  -1   8      354.68      345.82      2.76 o 
   2  -1   8       54.48       59.90      0.58 o 
   3  -1   8       60.81       60.77      0.68 o 
   4  -1   8        8.77        9.65      0.37 o 
   5  -1   8       17.05       15.34      0.47 o 
   6  -1   8        1.40        1.62      0.26 o 
  -7   0   8       24.84       23.02      0.91 o 
  -6   0   8       88.12       84.36      1.94 o 
  -5   0   8       25.68       23.10      0.45 o 
  -4   0   8       22.35       22.42      0.48 o 
  -3   0   8      229.67      220.15      2.40 o 
  -2   0   8      229.96      235.46      2.21 o 
  -1   0   8      423.05      452.57      3.37 o 
   0   0   8       73.25       72.57      0.61 o 
   1   0   8      151.12      156.96      1.27 o 
   2   0   8      976.58     1003.11      9.45 o 
   3   0   8        8.17        6.25      0.23 o 
   4   0   8      210.73      204.63      2.16 o 
   5   0   8       26.72       26.54      0.61 o 
   6   0   8        9.11        8.43      0.37 o 
  -6   1   8       92.37       93.57      2.14 o 
  -5   1   8       74.08       69.31      1.15 o 
  -4   1   8       39.22       30.31      0.51 o 
  -3   1   8       99.97       95.24      1.15 o 
  -2   1   8        3.39        4.78      0.16 o 
  -1   1   8      352.33      345.36      3.17 o 
   0   1   8      357.57      377.75      3.51 o 
   1   1   8      128.55      128.36      1.51 o 
   2   1   8     1208.39     1189.84     14.80 o 
   3   1   8       18.72       23.57      0.47 o 
   4   1   8      366.84      352.59      3.61 o 
   5   1   8      332.27      327.38      3.33 o 
   6   1   8        8.50        9.04      0.44 o 
  -6   2   8        3.71        4.33      0.45 o 
  -5   2   8       42.07       43.45      0.89 o 
  -4   2   8        1.56        1.70      0.14 o 
  -3   2   8       21.17       23.85      0.36 o 
  -2   2   8       25.71       24.21      0.35 o 
  -1   2   8       52.16       58.29      0.66 o 
   0   2   8      357.23      359.85      3.41 o 
   1   2   8      905.43      900.27     12.04 o 
   2   2   8       96.50       99.29      1.54 o 
   3   2   8      517.99      500.12      5.74 o 
   4   2   8       39.65       39.60      0.69 o 
   5   2   8       75.72       72.37      1.61 o 
   6   2   8       72.20       73.67      1.10 o 
   7   2   8       36.87       40.68      1.33 o 
  -6   3   8        0.26        0.25      0.26 o 
  -5   3   8        6.03        5.77      0.26 o 
  -4   3   8       53.17       50.79      0.76 o 
  -3   3   8       92.31       89.51      1.11 o 
  -2   3   8       98.43       99.53      1.03 o 
  -1   3   8       27.97       29.39      0.40 o 
   0   3   8      101.09       99.59      1.05 o 
   1   3   8      140.58      145.06      2.17 o 
   2   3   8       17.48       27.84      0.46 o 
   3   3   8      214.68      201.24      2.91 o 
   4   3   8       15.95       15.47      0.46 o 
   5   3   8       37.54       33.19      0.76 o 
   6   3   8       19.58       20.27      0.62 o 
   7   3   8        8.90        7.21      0.38 o 
  -5   4   8        8.12        8.98      0.39 o 
  -4   4   8       28.93       29.37      0.56 o 
  -3   4   8       26.98       25.63      0.58 o 
  -2   4   8      226.33      226.02      3.26 o 
  -1   4   8      314.72      317.23      4.41 o 
   0   4   8       84.29       88.04      0.95 o 
   1   4   8        0.27        0.98      0.33 o 
   2   4   8      115.30      115.53      1.41 o 
   3   4   8        0.25        0.60      0.15 o 
   4   4   8      119.93      119.82      1.91 o 
   5   4   8        7.83        6.46      0.34 o 
   6   4   8        0.24        0.35      0.18 o 
   7   4   8       65.54       57.82      1.63 o 
   8   4   8       49.90       54.65      1.63 o 
  -5   5   8       38.37       41.12      1.25 o 
  -4   5   8       26.59       26.91      0.92 o 
  -3   5   8       26.09       27.81      0.90 o 
  -2   5   8       28.62       28.82      0.67 o 
  -1   5   8       72.10       72.55      1.25 o 
   0   5   8      149.29      152.91      2.22 o 
   1   5   8        3.76        3.19      0.22 o 
   2   5   8       57.32       56.17      0.79 o 
   3   5   8       23.42       22.95      0.49 o 
   4   5   8       61.88       64.69      2.04 o 
   5   5   8      150.50      147.49      2.33 o 
   6   5   8      152.43      150.06      4.05 o 
   7   5   8       19.02       21.01      0.91 o 
   8   5   8       12.65       13.38      0.77 o 
  -4   6   8       28.63       28.10      0.98 o 
  -3   6   8       18.69       17.79      0.72 o 
  -2   6   8        0.08        0.04      0.14 o 
  -1   6   8        7.66        8.32      0.35 o 
   0   6   8        0.92        0.95      0.11 o 
   1   6   8       56.32       58.23      1.04 o 
   2   6   8       85.02       83.57      1.59 o 
   3   6   8       21.30       21.02      0.35 o 
   4   6   8        9.23        9.56      0.41 o 
   5   6   8      146.23      142.46      3.25 o 
   6   6   8      112.13      108.34      1.87 o 
   7   6   8        2.17        2.56      0.41 o 
  -3   7   8        4.68        4.03      0.40 o 
  -2   7   8        7.96        8.33      0.49 o 
  -1   7   8        0.85        0.66      0.18 o 
   0   7   8        0.08        0.02      0.13 o 
   1   7   8       31.32       30.48      0.68 o 
   2   7   8       32.32       32.62      0.71 o 
   3   7   8       70.16       71.02      1.01 o 
   4   7   8       56.50       54.16      0.84 o 
   5   7   8        9.73        9.35      0.43 o 
   6   7   8        0.09        0.20      0.22 o 
   7   7   8        7.53        7.73      0.62 o 
  -2   8   8        0.91        1.07      0.28 o 
  -1   8   8        9.65        9.95      0.55 o 
   1   8   8        1.33        1.85      0.39 o 
   2   8   8       15.54       15.44      0.48 o 
   3   8   8       44.96       46.92      0.95 o 
   4   8   8       27.59       27.82      0.62 o 
   5   8   8       32.83       34.73      0.65 o 
   6   8   8        2.46        2.11      0.37 o 
   2   9   8        3.55        3.62      0.32 o 
   3   9   8        0.18        0.16      0.20 o 
   4   9   8        3.11        4.11      0.37 o 
   5   9   8        3.91        3.89      0.26 o 
   6   9   8       10.82       12.32      0.46 o 
   3  10   8        0.63        0.47      0.22 o 
  -5  -8   9        2.06        2.19      0.28 o 
  -2  -8   9        0.57        0.48      0.21 o 
  -1  -8   9        3.87        4.44      0.41 o 
   0  -8   9        7.18        7.14      0.50 o 
  -6  -7   9        1.95        2.09      0.24 o 
  -5  -7   9       55.42       57.79      0.89 o 
  -4  -7   9       34.67       34.97      1.35 o 
  -3  -7   9       13.51       13.78      0.63 o 
  -2  -7   9       10.05       10.78      0.33 o 
  -1  -7   9        2.80        3.48      0.22 o 
   0  -7   9        2.06        2.23      0.22 o 
   1  -7   9        4.05        3.89      0.41 o 
   2  -7   9       10.42       11.56      0.64 o 
  -7  -6   9      119.10      120.87      2.04 o 
  -6  -6   9        3.55        3.18      0.21 o 
  -5  -6   9      104.97      108.24      1.20 o 
  -4  -6   9       29.09       30.18      0.47 o 
  -3  -6   9        1.54        1.74      0.15 o 
  -2  -6   9       53.30       53.46      0.69 o 
  -1  -6   9       99.40       97.09      1.09 o 
   0  -6   9        9.19        9.71      0.28 o 
   1  -6   9       24.22       26.55      0.48 o 
   2  -6   9        3.02        4.06      0.44 o 
  -8  -5   9       26.93       28.55      0.96 o 
  -7  -5   9       46.72       49.31      1.10 o 
  -6  -5   9       43.61       43.63      0.93 o 
  -5  -5   9        0.34        0.18      0.11 o 
  -4  -5   9       18.45       19.08      0.35 o 
  -3  -5   9       21.20       20.58      0.31 o 
  -2  -5   9        0.85        0.78      0.09 o 
  -1  -5   9      389.62      378.72      3.92 o 
   0  -5   9       42.25       42.08      0.54 o 
   1  -5   9      172.13      168.35      2.29 o 
   2  -5   9       74.02       75.35      1.16 o 
   3  -5   9        2.16        2.14      0.35 o 
  -8  -4   9       40.03       43.73      1.25 o 
  -7  -4   9       14.38       14.39      0.41 o 
  -6  -4   9       47.88       46.12      0.66 o 
  -5  -4   9       13.82       11.25      0.28 o 
  -4  -4   9        5.57        5.20      0.21 o 
  -3  -4   9      106.75      104.22      1.01 o 
  -2  -4   9      186.51      177.47      2.00 o 
  -1  -4   9       30.51       29.99      0.39 o 
   0  -4   9       62.20       61.06      0.91 o 
   1  -4   9      120.50      113.99      1.12 o 
   2  -4   9      154.06      143.57      2.00 o 
   3  -4   9        3.93        3.37      0.22 o 
  -8  -3   9        0.28       -0.02      0.28 o 
  -7  -3   9       63.87       62.65      1.57 o 
  -6  -3   9       59.91       56.83      0.76 o 
  -5  -3   9      131.73      124.07      1.34 o 
  -4  -3   9       24.43       22.23      0.42 o 
  -3  -3   9      230.89      222.65      2.15 o 
  -2  -3   9      870.63      830.20      6.57 o 
  -1  -3   9       72.51       68.32      0.68 o 
   0  -3   9      353.70      339.20      2.59 o 
   1  -3   9        0.47        0.89      0.12 o 
   2  -3   9        4.21        4.01      0.19 o 
   3  -3   9       86.66       83.02      1.02 o 
   4  -3   9        8.29        8.60      0.45 o 
  -7  -2   9       79.38       76.79      2.16 o 
  -6  -2   9        7.54        7.43      0.27 o 
  -5  -2   9        6.96        8.90      0.28 o 
  -4  -2   9      132.47      134.13      1.61 o 
  -3  -2   9      162.38      156.83      1.81 o 
  -2  -2   9       17.75       19.69      0.30 o 
  -1  -2   9      123.42      124.96      1.02 o 
   0  -2   9       98.28       94.74      0.76 o 
   1  -2   9       25.61       29.60      0.32 o 
   2  -2   9       23.06       18.70      0.32 o 
   3  -2   9        6.69        7.56      0.32 o 
   4  -2   9      148.62      156.81      2.15 o 
   5  -2   9        3.58        3.99      0.34 o 
  -6  -1   9        2.30        2.02      0.20 o 
  -5  -1   9        9.69       10.34      0.36 o 
  -4  -1   9       20.61       24.16      0.45 o 
  -3  -1   9       85.55       77.00      0.98 o 
  -2  -1   9      137.11      120.56      1.21 o 
  -1  -1   9      227.05      238.21      1.67 o 
   0  -1   9        5.60        3.72      0.10 o 
   1  -1   9      142.47      137.71      1.27 o 
   2  -1   9       36.95       37.98      0.59 o 
   3  -1   9       19.14       19.12      0.48 o 
   4  -1   9      150.67      154.05      2.08 o 
   5  -1   9        0.29        0.30      0.20 o 
   6  -1   9       86.24       92.01      2.33 o 
  -7   0   9       25.27       25.64      0.97 o 
  -6   0   9       79.46       82.01      1.35 o 
  -5   0   9      110.34      102.09      1.30 o 
  -4   0   9      264.20      239.93      2.65 o 
  -3   0   9       55.81       55.18      0.95 o 
  -2   0   9       36.38       36.98      0.46 o 
  -1   0   9      262.08      266.60      2.04 o 
   0   0   9      134.57      149.70      1.31 o 
   1   0   9        0.54        0.91      0.08 o 
   2   0   9      374.50      354.59      3.50 o 
   3   0   9      429.73      414.67      4.09 o 
   4   0   9       19.33       22.79      0.44 o 
   5   0   9      102.11       98.61      1.49 o 
   6   0   9        1.62        1.25      0.25 o 
  -6   1   9       48.53       50.72      0.97 o 
  -5   1   9      120.98      118.24      1.77 o 
  -4   1   9      562.58      534.80      5.60 o 
  -3   1   9       13.85       17.06      0.34 o 
  -2   1   9      829.26      824.56      7.38 o 
  -1   1   9      436.44      444.85      4.05 o 
   0   1   9      149.12      141.62      1.68 o 
   1   1   9      299.13      296.32      3.98 o 
   2   1   9      474.95      472.90      4.59 o 
   3   1   9      140.30      138.42      1.53 o 
   4   1   9        6.18        5.20      0.21 o 
   5   1   9      192.47      185.77      2.29 o 
   6   1   9        3.91        5.30      0.37 o 
   7   1   9        0.21        0.91      0.34 o 
  -6   2   9       17.19       18.25      0.54 o 
  -5   2   9       15.41       15.82      0.63 o 
  -4   2   9        8.70        8.32      0.32 o 
  -3   2   9      130.79      130.31      1.53 o 
  -2   2   9      150.87      147.18      2.12 o 
  -1   2   9       37.47       39.27      0.50 o 
   0   2   9      186.20      179.66      1.78 o 
   1   2   9      305.17      300.90      3.36 o 
   2   2   9      358.99      362.19      8.25 o 
   3   2   9        5.08        7.12      0.31 o 
   4   2   9      248.80      243.48      2.99 o 
   5   2   9       33.56       33.74      0.64 o 
   6   2   9       56.59       57.42      0.95 o 
   7   2   9        0.25        0.53      0.21 o 
  -6   3   9        7.49        9.63      0.56 o 
  -5   3   9        5.91        5.98      0.27 o 
  -4   3   9       92.38       91.06      1.19 o 
  -3   3   9       22.83       21.18      0.70 o 
  -2   3   9       15.05       16.33      0.35 o 
  -1   3   9        4.56        4.84      0.33 o 
   0   3   9       79.21       82.83      0.90 o 
   1   3   9       31.52       34.45      1.04 o 
   2   3   9      142.18      142.38      1.70 o 
   3   3   9        7.65        8.84      0.38 o 
   4   3   9      181.53      176.83      2.67 o 
   5   3   9       51.45       52.08      1.05 o 
   6   3   9       33.53       34.66      0.68 o 
   7   3   9       43.00       48.09      1.04 o 
  -5   4   9       19.54       21.32      0.82 o 
  -4   4   9       25.74       27.58      0.91 o 
  -3   4   9        0.61        0.76      0.20 o 
  -2   4   9       49.26       49.32      1.52 o 
  -1   4   9        3.04        2.46      0.14 o 
   0   4   9       83.09       87.94      1.28 o 
   1   4   9      382.80      381.29      4.23 o 
   2   4   9       88.22       89.57      1.22 o 
   3   4   9      188.80      182.59      2.71 o 
   4   4   9       42.16       41.69      1.32 o 
   5   4   9        4.49        4.69      0.31 o 
   6   4   9       24.48       24.93      1.10 o 
   7   4   9       68.34       69.38      1.34 o 
   8   4   9       43.74       45.36      1.45 o 
  -5   5   9        0.05       -0.04      0.21 o 
  -4   5   9       92.31       92.55      2.20 o 
  -3   5   9       50.50       49.93      1.34 o 
  -2   5   9       71.92       74.34      2.69 o 
  -1   5   9       91.62       94.30      1.95 o 
   0   5   9       74.39       74.10      0.99 o 
   1   5   9      104.65      104.93      1.34 o 
   2   5   9        4.23        4.16      0.23 o 
   3   5   9      130.61      125.29      1.33 o 
   4   5   9        0.45        0.49      0.16 o 
   5   5   9        0.73        0.51      0.19 o 
   6   5   9       30.40       30.33      0.79 o 
   7   5   9       27.20       23.22      0.96 o 
  -4   6   9        9.02        8.71      0.55 o 
  -3   6   9       19.91       19.98      0.78 o 
  -2   6   9       20.30       20.90      0.60 o 
  -1   6   9      105.74      107.83      1.78 o 
   0   6   9        7.18        7.37      0.27 o 
   1   6   9       19.37       19.23      0.50 o 
   2   6   9      169.18      167.58      3.20 o 
   3   6   9        3.89        3.68      0.28 o 
   4   6   9       31.80       31.33      0.77 o 
   5   6   9       12.08       11.85      0.48 o 
   6   6   9        1.03        0.89      0.21 o 
   7   6   9       34.20       33.06      1.21 o 
  -3   7   9        3.83        3.95      0.41 o 
  -2   7   9        1.96        1.97      0.30 o 
  -1   7   9        1.39        1.30      0.24 o 
   0   7   9       21.33       24.08      1.04 o 
   1   7   9        3.81        3.86      0.24 o 
   2   7   9       14.59       13.20      0.46 o 
   3   7   9        4.97        5.62      0.24 o 
   4   7   9       11.71       12.08      0.28 o 
   5   7   9       68.61       70.16      1.37 o 
   6   7   9       37.93       38.64      1.07 o 
   7   7   9        0.13        0.15      0.26 o 
  -1   8   9        0.04        0.04      0.19 o 
   2   8   9        8.36        8.26      0.44 o 
   3   8   9       38.20       38.89      0.85 o 
   4   8   9        4.00        4.26      0.35 o 
   5   8   9       59.55       61.58      0.90 o 
   6   8   9       53.80       59.86      1.76 o 
   2   9   9        9.49       10.12      0.49 o 
   3   9   9       22.32       21.68      0.76 o 
   4   9   9       33.52       34.65      1.03 o 
   5   9   9        0.90        0.94      0.25 o 
   6   9   9        1.12        1.25      0.19 o 
  -2  -8  10       30.16       30.10      1.00 o 
  -1  -8  10        6.32        5.58      0.46 o 
  -6  -7  10       84.93       85.63      2.45 o 
  -5  -7  10       12.04       12.47      0.45 o 
  -4  -7  10       76.43       72.54      1.73 o 
  -3  -7  10        5.71        6.09      0.45 o 
  -2  -7  10       28.48       30.11      0.64 o 
  -1  -7  10       35.23       34.40      0.97 o 
   0  -7  10        5.50        5.48      0.45 o 
   1  -7  10       13.27       12.54      0.65 o 
  -7  -6  10        6.77        6.37      0.47 o 
  -6  -6  10       35.34       33.46      0.80 o 
  -5  -6  10        9.60        9.41      0.31 o 
  -4  -6  10       92.42       93.97      1.68 o 
  -3  -6  10       12.19       12.24      0.42 o 
  -2  -6  10        3.30        2.36      0.15 o 
  -1  -6  10        0.98        0.87      0.12 o 
   0  -6  10       13.24       13.24      0.33 o 
   1  -6  10       17.27       18.71      0.56 o 
   2  -6  10        6.09        6.98      0.50 o 
  -7  -5  10      183.54      191.55      4.44 o 
  -6  -5  10        0.76        0.75      0.18 o 
  -5  -5  10       24.68       25.55      0.44 o 
  -4  -5  10       15.49       15.59      0.32 o 
  -3  -5  10       15.88       16.11      0.27 o 
  -2  -5  10        2.45        2.11      0.22 o 
  -1  -5  10        0.75        0.70      0.11 o 
   0  -5  10        1.67        1.42      0.12 o 
   1  -5  10        8.09        7.09      0.24 o 
   2  -5  10       79.72       79.34      1.14 o 
   3  -5  10       16.09       15.95      0.77 o 
  -7  -4  10      107.11      106.90      2.43 o 
  -6  -4  10       14.99       16.23      0.36 o 
  -5  -4  10      154.85      157.79      1.92 o 
  -4  -4  10       10.32        9.59      0.28 o 
  -3  -4  10        5.77        5.43      0.16 o 
  -2  -4  10      189.09      179.51      1.75 o 
  -1  -4  10      266.10      252.77      2.01 o 
   0  -4  10       34.43       33.47      0.45 o 
   1  -4  10       40.76       39.07      0.52 o 
   2  -4  10       31.85       29.84      0.58 o 
   3  -4  10       33.24       32.64      1.19 o 
  -8  -3  10       24.08       26.13      0.92 o 
  -7  -3  10       68.27       73.19      1.38 o 
  -6  -3  10      116.86      111.42      1.47 o 
  -5  -3  10       42.34       40.06      0.97 o 
  -4  -3  10       33.84       32.34      0.56 o 
  -3  -3  10      168.89      162.68      1.63 o 
  -2  -3  10      156.10      152.56      1.38 o 
  -1  -3  10      682.28      649.00      5.12 o 
   0  -3  10      376.43      380.36      2.71 o 
   1  -3  10      479.45      459.05      3.52 o 
   2  -3  10       53.43       52.18      0.76 o 
   3  -3  10       29.44       28.84      0.90 o 
   4  -3  10        4.56        4.52      0.48 o 
  -7  -2  10       21.54       19.62      0.59 o 
  -6  -2  10        9.63        8.37      0.30 o 
  -5  -2  10        1.21        0.91      0.21 o 
  -4  -2  10       10.58       10.52      0.29 o 
  -3  -2  10      119.17      119.26      1.44 o 
  -2  -2  10      197.27      184.75      1.80 o 
  -1  -2  10        2.16        3.56      0.12 o 
   0  -2  10      105.00      103.51      0.84 o 
   1  -2  10      262.05      259.27      2.10 o 
   2  -2  10      125.37      122.50      1.69 o 
   3  -2  10        5.23        4.74      0.28 o 
   4  -2  10        4.90        6.16      0.45 o 
   5  -2  10       28.66       31.16      1.16 o 
  -7  -1  10      111.60      109.58      2.47 o 
  -6  -1  10        3.47        3.27      0.20 o 
  -5  -1  10       44.04       41.29      0.68 o 
  -4  -1  10       13.28       11.78      0.30 o 
  -3  -1  10       31.87       29.45      0.49 o 
  -2  -1  10      435.94      414.57      3.83 o 
  -1  -1  10      378.70      354.77      2.64 o 
   0  -1  10       18.91       15.15      0.24 o 
   1  -1  10       28.79       22.32      0.47 o 
   2  -1  10       50.70       45.02      0.66 o 
   3  -1  10       56.02       54.09      0.77 o 
   4  -1  10       58.02       59.31      1.04 o 
   5  -1  10        1.66        1.58      0.30 o 
  -7   0  10      121.39      121.02      2.72 o 
  -6   0  10       48.55       47.83      0.92 o 
  -5   0  10       18.40       18.88      0.52 o 
  -4   0  10      304.12      290.42      4.04 o 
  -3   0  10      155.73      148.53      1.73 o 
  -2   0  10        0.37        0.80      0.14 o 
  -1   0  10      384.66      385.95      3.22 o 
   0   0  10       59.56       63.31      0.74 o 
   1   0  10        2.94        2.29      0.13 o 
   2   0  10        2.48        1.38      0.14 o 
   3   0  10       19.03       20.23      0.41 o 
   4   0  10      199.88      207.81      2.25 o 
   5   0  10        9.64        9.02      0.38 o 
   6   0  10       49.20       49.56      1.57 o 
  -7   1  10        3.00        2.92      0.36 o 
  -6   1  10       28.15       28.35      0.68 o 
  -5   1  10       19.32       19.74      0.59 o 
  -4   1  10      114.74      117.07      1.44 o 
  -3   1  10      199.72      195.45      2.19 o 
  -2   1  10       47.49       38.64      0.57 o 
  -1   1  10     1004.21     1027.51     11.02 o 
   0   1  10       67.05       73.04      1.00 o 
   1   1  10      337.55      316.29      3.75 o 
   2   1  10      471.64      448.30      4.89 o 
   3   1  10       52.91       52.47      0.73 o 
   4   1  10      142.55      141.08      2.10 o 
   5   1  10       42.83       42.54      0.69 o 
   6   1  10       61.37       64.55      1.35 o 
  -6   2  10       20.60       23.74      0.64 o 
  -5   2  10       54.21       53.65      0.99 o 
  -4   2  10        5.28        4.87      0.26 o 
  -3   2  10       28.26       30.32      0.65 o 
  -2   2  10       30.69       30.40      0.72 o 
  -1   2  10       17.58       19.40      0.32 o 
   0   2  10      194.15      196.21      2.28 o 
   1   2  10        3.68        3.01      0.15 o 
   2   2  10      428.39      393.54      6.94 o 
   3   2  10      524.58      503.00      6.86 o 
   4   2  10       71.81       77.30      0.99 o 
   5   2  10      154.94      150.61      2.79 o 
   6   2  10        4.77        5.00      0.29 o 
  -6   3  10        7.21        7.55      0.54 o 
  -5   3  10       54.99       55.81      1.49 o 
  -4   3  10       70.06       65.50      1.62 o 
  -3   3  10        8.33        7.64      0.41 o 
  -2   3  10      364.98      349.85      6.04 o 
  -1   3  10        0.31        0.86      0.11 o 
   0   3  10       35.48       33.50      0.54 o 
   1   3  10       54.73       54.85      0.78 o 
   2   3  10       49.84       52.17      0.75 o 
   3   3  10       79.09       75.25      1.32 o 
   4   3  10        1.76        1.86      0.34 o 
   5   3  10       90.36       83.53      1.69 o 
   6   3  10        2.76        3.24      0.24 o 
   7   3  10        2.20        2.83      0.29 o 
  -5   4  10        9.83       10.65      0.59 o 
  -4   4  10        3.30        3.87      0.37 o 
  -3   4  10       31.78       30.62      0.94 o 
  -2   4  10      147.48      147.89      3.08 o 
  -1   4  10       35.66       35.73      0.57 o 
   0   4  10       51.41       50.41      0.85 o 
   1   4  10      442.44      421.14      4.67 o 
   2   4  10       42.28       47.24      0.71 o 
   3   4  10        2.92        2.76      0.24 o 
   4   4  10      412.93      403.83      5.65 o 
   5   4  10        0.34        0.32      0.17 o 
   6   4  10       67.33       67.80      1.51 o 
   7   4  10        8.67        8.59      0.62 o 
  -4   5  10        7.55        6.63      0.48 o 
  -3   5  10       40.14       38.30      1.12 o 
  -2   5  10        5.96        5.77      0.39 o 
  -1   5  10       62.58       66.25      1.55 o 
   0   5  10       54.61       54.89      1.62 o 
   1   5  10       64.64       63.73      0.91 o 
   2   5  10      122.62      118.37      1.50 o 
   3   5  10        6.14        5.97      0.23 o 
   4   5  10      219.55      214.30      3.20 o 
   5   5  10       23.97       25.26      1.32 o 
   6   5  10       43.04       43.99      2.53 o 
   7   5  10       99.60      102.56      2.54 o 
  -3   6  10        0.45        0.43      0.23 o 
  -2   6  10        0.33        0.53      0.21 o 
  -1   6  10        6.10        6.88      0.34 o 
   0   6  10       13.25       14.62      0.43 o 
   1   6  10       10.15       11.32      0.58 o 
   2   6  10        9.21       10.02      0.33 o 
   3   6  10       48.81       48.39      0.82 o 
   4   6  10        0.18        0.08      0.16 o 
   5   6  10       16.12       15.31      0.55 o 
   6   6  10        0.10        0.12      0.18 o 
   7   6  10       59.41       60.20      1.77 o 
  -2   7  10       18.59       18.80      0.75 o 
  -1   7  10        6.81        6.80      0.44 o 
   0   7  10       20.27       22.96      1.04 o 
   1   7  10        2.04        2.06      0.21 o 
   2   7  10        2.45        2.11      0.30 o 
   3   7  10       46.70       45.00      0.75 o 
   4   7  10       22.13       21.62      0.48 o 
   5   7  10        0.08       -0.14      0.19 o 
   6   7  10        9.91        9.44      0.65 o 
   2   8  10       77.10       75.26      1.76 o 
   3   8  10        1.59        1.80      0.27 o 
   4   8  10       18.52       19.78      0.70 o 
   5   8  10       14.22       14.31      0.37 o 
   6   8  10       17.30       18.59      0.90 o 
   2   9  10       11.70       11.23      0.53 o 
   3   9  10        3.84        4.05      0.38 o 
   4   9  10       31.22       31.07      0.97 o 
   5   9  10       28.40       28.26      0.91 o 
  -2  -8  11        4.24        4.06      0.40 o 
  -5  -7  11       22.48       23.93      1.11 o 
  -2  -7  11       20.59       21.89      0.59 o 
  -1  -7  11        7.76        7.92      0.50 o 
   0  -7  11       10.46       11.47      0.62 o 
  -6  -6  11        4.70        4.31      0.31 o 
  -5  -6  11        6.97        7.05      0.28 o 
  -4  -6  11        0.66        0.64      0.19 o 
  -3  -6  11       54.80       52.88      1.35 o 
  -2  -6  11       44.01       46.81      0.74 o 
  -1  -6  11        3.04        3.22      0.26 o 
   0  -6  11        2.72        3.13      0.22 o 
   1  -6  11        2.23        2.24      0.24 o 
   2  -6  11        4.16        4.36      0.43 o 
  -6  -5  11      150.38      150.72      3.64 o 
  -5  -5  11        3.04        4.07      0.40 o 
  -4  -5  11      120.62      127.51      1.59 o 
  -3  -5  11        0.50        0.39      0.13 o 
  -2  -5  11        9.89        9.79      0.26 o 
  -1  -5  11       58.07       56.25      0.88 o 
   0  -5  11        0.43        0.54      0.18 o 
   1  -5  11        1.69        1.29      0.14 o 
  -7  -4  11       21.98       20.90      0.81 o 
  -6  -4  11       98.56       97.27      1.69 o 
  -5  -4  11       52.92       50.13      0.93 o 
  -4  -4  11      182.26      187.15      1.86 o 
  -3  -4  11       15.32       17.47      0.28 o 
  -2  -4  11        4.22        3.66      0.16 o 
  -1  -4  11       13.10       12.52      0.27 o 
   0  -4  11       59.46       56.11      0.61 o 
   1  -4  11       41.62       41.84      0.52 o 
   2  -4  11       27.09       26.49      1.45 o 
  -7  -3  11       80.06       86.33      1.58 o 
  -6  -3  11        1.79        2.23      0.36 o 
  -5  -3  11       79.17       79.11      1.11 o 
  -4  -3  11        3.77        2.69      0.18 o 
  -3  -3  11      136.49      136.25      1.24 o 
  -2  -3  11        5.90        6.38      0.19 o 
  -1  -3  11        6.70        7.07      0.18 o 
   0  -3  11      124.37      117.98      0.97 o 
   1  -3  11        6.25        8.55      0.23 o 
   2  -3  11      258.05      252.27      3.18 o 
   3  -3  11       87.27       86.32      1.64 o 
  -7  -2  11       39.31       40.75      0.94 o 
  -6  -2  11        4.34        4.10      0.30 o 
  -5  -2  11       92.91       92.79      1.24 o 
  -4  -2  11        9.57       11.37      0.31 o 
  -3  -2  11        2.26        1.58      0.13 o 
  -2  -2  11      446.01      419.00      4.28 o 
  -1  -2  11      229.15      220.77      1.85 o 
   0  -2  11       32.72       34.02      0.51 o 
   1  -2  11      107.05      106.13      1.10 o 
   2  -2  11       37.16       37.12      0.76 o 
   3  -2  11       77.04       76.81      1.63 o 
   4  -2  11       30.56       28.86      0.84 o 
  -7  -1  11       30.72       33.25      1.06 o 
  -6  -1  11       78.64       76.42      1.11 o 
  -5  -1  11       21.42       20.24      0.45 o 
  -4  -1  11       38.16       36.33      0.61 o 
  -3  -1  11       34.77       31.33      0.53 o 
  -2  -1  11      306.40      297.83      2.81 o 
  -1  -1  11      448.39      410.01      5.52 o 
   0  -1  11      179.99      192.13      1.94 o 
   1  -1  11      578.68      544.56      5.12 o 
   2  -1  11       15.15       13.82      0.34 o 
   3  -1  11        8.05        7.23      0.32 o 
   4  -1  11       25.56       26.27      1.16 o 
   5  -1  11        3.32        3.46      0.45 o 
  -7   0  11        0.42        0.65      0.25 o 
  -6   0  11       58.35       54.44      1.43 o 
  -5   0  11        0.27        0.67      0.36 o 
  -4   0  11      175.61      172.93      2.44 o 
  -3   0  11      210.58      208.71      2.53 o 
  -2   0  11       64.43       64.94      0.96 o 
  -1   0  11       63.88       69.89      1.16 o 
   0   0  11      110.92      113.25      1.22 o 
   1   0  11      243.38      233.51      2.31 o 
   2   0  11      179.87      176.47      1.91 o 
   3   0  11        4.00        4.31      0.21 o 
   4   0  11       36.52       39.12      0.65 o 
   5   0  11       58.32       61.98      1.32 o 
  -6   1  11        5.61        5.45      0.32 o 
  -5   1  11       18.71       18.50      0.74 o 
  -4   1  11       27.18       27.74      0.51 o 
  -3   1  11      101.99       99.42      1.59 o 
  -2   1  11       99.49      100.88      1.34 o 
  -1   1  11      120.52      107.01      1.30 o 
   0   1  11       33.77       30.60      0.54 o 
   1   1  11       59.72       49.68      0.64 o 
   2   1  11       40.98       41.12      0.69 o 
   3   1  11       95.47       94.53      1.16 o 
   4   1  11      108.21      106.63      1.75 o 
   5   1  11       37.83       39.16      0.67 o 
   6   1  11       19.41       21.63      0.98 o 
  -6   2  11       14.63       15.72      0.70 o 
  -5   2  11       14.51       15.20      0.65 o 
  -4   2  11       32.43       31.00      0.94 o 
  -3   2  11       49.32       47.16      2.32 o 
  -2   2  11       17.02       16.34      0.44 o 
  -1   2  11       74.83       75.37      0.86 o 
   0   2  11       52.86       53.11      0.78 o 
   1   2  11      117.36      108.88      1.65 o 
   2   2  11        4.34        3.90      0.51 o 
   3   2  11      145.54      144.21      1.81 o 
   4   2  11       44.05       43.07      0.76 o 
   5   2  11       18.73       16.66      0.46 o 
   6   2  11       44.54       44.64      0.94 o 
  -5   3  11       27.87       29.08      0.98 o 
  -4   3  11       46.31       46.39      1.28 o 
  -3   3  11       37.85       36.79      1.04 o 
  -2   3  11        2.12        1.83      0.18 o 
  -1   3  11      450.24      460.10      4.40 o 
   0   3  11       38.74       38.72      0.62 o 
   1   3  11      258.86      248.02      2.86 o 
   2   3  11      147.48      139.17      2.39 o 
   3   3  11       41.65       40.21      0.87 o 
   4   3  11       22.88       23.84      0.65 o 
   5   3  11       14.64       14.00      0.45 o 
   6   3  11       43.03       42.39      0.81 o 
   7   3  11       14.51       17.21      0.81 o 
  -5   4  11       37.39       39.75      1.23 o 
  -4   4  11        7.49        7.05      0.47 o 
  -3   4  11       10.24       11.59      0.55 o 
  -2   4  11      140.75      139.55      2.93 o 
  -1   4  11       24.42       25.26      0.45 o 
   0   4  11      123.02      120.85      1.52 o 
   1   4  11      241.86      230.85      2.69 o 
   2   4  11      299.72      281.49      3.23 o 
   3   4  11      267.19      251.43      3.66 o 
   4   4  11        0.46        0.85      0.20 o 
   5   4  11       70.67       69.19      1.50 o 
   6   4  11       17.36       17.64      0.61 o 
   7   4  11       12.84       12.66      0.75 o 
  -4   5  11       13.91       15.16      0.69 o 
  -3   5  11        4.93        4.41      0.38 o 
  -2   5  11      120.33      119.46      2.62 o 
  -1   5  11        0.21        0.61      0.49 o 
   0   5  11        9.77        9.75      0.87 o 
   1   5  11       32.29       31.66      0.56 o 
   2   5  11       53.04       51.46      0.79 o 
   3   5  11       27.15       25.58      0.49 o 
   4   5  11       22.29       20.82      0.63 o 
   5   5  11       80.46       77.59      1.47 o 
   6   5  11        0.67        0.60      0.28 o 
   7   5  11       26.79       25.13      1.04 o 
  -3   6  11        5.12        5.02      0.43 o 
  -2   6  11        5.48        5.68      0.43 o 
  -1   6  11        7.57        7.61      0.36 o 
   0   6  11        0.13        0.17      0.13 o 
   1   6  11       44.76       43.38      0.88 o 
   2   6  11        0.13        0.15      0.11 o 
   3   6  11       46.95       46.35      0.76 o 
   4   6  11      162.96      160.95      2.02 o 
   5   6  11        1.91        1.97      0.26 o 
   6   6  11        6.73        6.56      0.54 o 
  -2   7  11        4.67        4.58      0.43 o 
   1   7  11        4.84        5.33      0.32 o 
   2   7  11       19.58       19.05      1.30 o 
   3   7  11        2.62        2.96      0.21 o 
   4   7  11       27.72       28.77      0.66 o 
   5   7  11        1.91        2.44      0.38 o 
   6   7  11       16.78       17.08      0.85 o 
   2   8  11        1.77        1.78      0.26 o 
   3   8  11       71.10       70.34      1.70 o 
   4   8  11        1.21        0.75      0.25 o 
   5   8  11       25.63       26.45      0.81 o 
   2   9  11        1.35        1.19      0.23 o 
   3   9  11       23.20       22.61      0.81 o 
  -2  -7  12       29.36       31.63      1.03 o 
  -1  -7  12        9.34        9.59      0.56 o 
  -6  -6  12        8.62        8.85      0.49 o 
  -5  -6  12       11.05       12.18      0.44 o 
  -4  -6  12       18.82       18.52      0.59 o 
  -3  -6  12       14.14       14.97      0.66 o 
  -2  -6  12       15.04       15.54      0.48 o 
  -1  -6  12       32.31       33.97      0.73 o 
   0  -6  12       29.40       29.99      0.72 o 
   1  -6  12        9.91       11.22      0.62 o 
  -6  -5  12        1.08        1.22      0.22 o 
  -5  -5  12       10.18       10.33      0.33 o 
  -4  -5  12       30.24       29.29      0.73 o 
  -3  -5  12       20.52       19.72      0.46 o 
  -2  -5  12        7.95        8.42      0.25 o 
  -1  -5  12       29.04       29.35      0.54 o 
   0  -5  12        7.76        7.36      0.25 o 
   1  -5  12       35.03       34.83      1.09 o 
  -6  -4  12       43.75       43.89      1.11 o 
  -5  -4  12       25.47       23.97      0.63 o 
  -4  -4  12       19.38       18.23      0.36 o 
  -3  -4  12      147.57      140.16      1.67 o 
  -2  -4  12       35.83       38.50      0.55 o 
  -1  -4  12        4.54        4.74      0.17 o 
   0  -4  12        6.74        6.06      0.23 o 
   1  -4  12        3.32        2.47      0.20 o 
   2  -4  12       23.53       24.81      1.03 o 
  -7  -3  12       86.62       86.92      2.10 o 
  -6  -3  12      199.14      199.88      4.13 o 
  -5  -3  12       15.69       15.04      0.52 o 
  -4  -3  12       96.65      100.19      1.58 o 
  -3  -3  12       19.72       21.28      0.36 o 
  -2  -3  12       19.15       20.00      0.40 o 
  -1  -3  12       65.73       66.06      0.92 o 
   0  -3  12       23.67       23.67      0.47 o 
   1  -3  12        2.18        2.45      0.17 o 
   2  -3  12        9.58       10.65      0.48 o 
   3  -3  12        3.41        4.11      0.48 o 
  -7  -2  12        6.37        6.60      0.47 o 
  -6  -2  12       19.11       18.09      0.57 o 
  -5  -2  12       56.79       56.96      0.88 o 
  -4  -2  12       67.78       73.94      1.03 o 
  -3  -2  12       11.56        9.06      0.27 o 
  -2  -2  12        1.26        1.65      0.15 o 
  -1  -2  12       14.52       12.96      0.80 o 
   0  -2  12       94.11       89.83      1.37 o 
   1  -2  12      100.93      107.07      1.29 o 
   2  -2  12       12.54       11.92      0.42 o 
   3  -2  12       14.95       16.03      0.60 o 
   4  -2  12        9.48        9.55      0.65 o 
  -7  -1  12       23.15       25.36      0.92 o 
  -6  -1  12       19.33       19.94      0.60 o 
  -5  -1  12       79.58       79.55      1.24 o 
  -4  -1  12        2.46        1.58      0.15 o 
  -3  -1  12       81.14       77.91      1.25 o 
  -2  -1  12       48.42       49.88      0.72 o 
  -1  -1  12       13.96       13.18      0.40 o 
   0  -1  12      157.58      153.25      1.62 o 
   1  -1  12      145.18      155.63      1.65 o 
   2  -1  12      242.68      228.39      2.44 o 
   3  -1  12      105.42      100.26      1.52 o 
   4  -1  12       15.94       14.46      0.58 o 
  -6   0  12        0.61        0.74      0.25 o 
  -5   0  12       44.82       43.81      0.90 o 
  -4   0  12       14.73       12.11      0.41 o 
  -3   0  12       69.32       64.32      1.14 o 
  -2   0  12      572.74      550.03      5.98 o 
  -1   0  12      473.01      461.75      6.20 o 
   0   0  12       22.14       24.84      0.41 o 
   1   0  12      219.79      208.76      2.11 o 
   2   0  12      161.44      161.20      2.00 o 
   3   0  12       50.77       46.61      0.72 o 
   4   0  12       94.07       87.61      1.29 o 
   5   0  12       14.08       13.18      0.76 o 
  -6   1  12       92.25       91.68      2.19 o 
  -5   1  12        0.91        0.58      0.21 o 
  -4   1  12       36.21       36.66      0.80 o 
  -3   1  12       40.29       38.64      0.79 o 
  -2   1  12      163.69      161.86      2.59 o 
  -1   1  12      333.53      329.38      4.52 o 
   0   1  12       79.12       84.47      0.97 o 
   1   1  12      235.63      213.25      2.15 o 
   2   1  12       20.45       17.17      0.42 o 
   3   1  12        1.76        2.77      0.20 o 
   4   1  12       55.87       59.01      0.87 o 
   5   1  12       27.84       28.82      0.70 o 
  -6   2  12       40.83       41.85      1.28 o 
  -5   2  12        1.15        1.62      0.28 o 
  -4   2  12       40.19       38.12      1.09 o 
  -3   2  12      102.48      102.94      2.25 o 
  -2   2  12       28.41       27.43      0.60 o 
  -1   2  12        3.85        3.56      0.22 o 
   0   2  12       82.96       80.76      1.10 o 
   1   2  12        0.24        0.40      0.14 o 
   2   2  12       31.45       31.34      0.49 o 
   3   2  12        3.38        2.75      0.20 o 
   4   2  12        0.27        0.72      0.16 o 
   5   2  12       86.94       91.17      1.42 o 
   6   2  12       21.59       20.83      0.87 o 
  -5   3  12       34.16       35.15      1.12 o 
  -4   3  12       12.24       12.00      0.57 o 
  -3   3  12       61.55       59.65      1.49 o 
  -2   3  12       33.34       35.77      0.74 o 
  -1   3  12       94.31       87.90      1.41 o 
   0   3  12       50.84       52.15      2.41 o 
   1   3  12       26.78       22.29      0.45 o 
   2   3  12       59.62       58.74      0.87 o 
   3   3  12      141.36      132.87      2.14 o 
   4   3  12       38.99       38.48      0.89 o 
   5   3  12       18.26       17.18      0.48 o 
   6   3  12       33.21       33.04      1.14 o 
   7   3  12       48.21       52.25      1.58 o 
  -4   4  12       20.19       21.53      0.82 o 
  -3   4  12       12.89       13.11      0.59 o 
  -2   4  12       33.99       33.80      0.96 o 
  -1   4  12       80.15       84.55      1.16 o 
   0   4  12       60.67       61.46      1.48 o 
   1   4  12        7.11        6.68      0.24 o 
   2   4  12        5.89        5.83      0.24 o 
   3   4  12      313.73      296.84      4.28 o 
   4   4  12       83.79       78.39      2.42 o 
   5   4  12        2.99        2.55      0.52 o 
   6   4  12       73.11       70.31      1.90 o 
  -3   5  12        0.10        0.20      0.21 o 
  -2   5  12        0.10        0.17      0.19 o 
  -1   5  12      260.73      277.11      5.93 o 
   0   5  12        0.32        0.29      0.14 o 
   1   5  12      181.21      173.74      3.29 o 
   2   5  12       68.31       63.50      0.94 o 
   3   5  12        2.94        2.56      0.18 o 
   4   5  12       33.46       32.87      1.01 o 
   5   5  12       11.90       10.87      0.49 o 
   6   5  12       14.87       13.85      0.75 o 
  -3   6  12        1.08        1.26      0.29 o 
  -2   6  12       16.72       16.67      0.69 o 
  -1   6  12        3.10        3.37      0.47 o 
   0   6  12        6.93        7.30      0.34 o 
   1   6  12       59.09       55.97      2.49 o 
   2   6  12       91.16       91.27      1.30 o 
   3   6  12        1.72        1.82      0.17 o 
   4   6  12        1.69        1.71      0.17 o 
   5   6  12       27.80       28.84      1.07 o 
   6   6  12        1.14        1.32      0.35 o 
   1   7  12        0.63        0.78      0.20 o 
   2   7  12       25.45       25.48      0.82 o 
   3   7  12       14.24       14.44      0.45 o 
   4   7  12        2.57        3.22      0.26 o 
   5   7  12       48.87       50.82      1.56 o 
   2   8  12        0.21       -0.08      0.18 o 
   3   8  12        0.05        0.11      0.20 o 
   4   8  12       73.24       76.66      1.85 o 
   5   8  12        0.46        0.28      0.22 o 
  -2  -7  13       64.19       71.47      1.84 o 
  -4  -6  13       17.26       15.98      0.88 o 
  -2  -6  13       24.19       25.10      0.63 o 
  -1  -6  13        5.67        4.64      0.31 o 
   0  -6  13       14.25       15.62      0.72 o 
  -6  -5  13       24.15       24.07      0.83 o 
  -5  -5  13       29.83       30.06      1.63 o 
  -4  -5  13       49.19       50.79      1.04 o 
  -3  -5  13       38.85       38.08      1.04 o 
  -2  -5  13       23.40       22.53      0.47 o 
  -1  -5  13       31.70       32.70      0.60 o 
   0  -5  13        4.15        3.93      0.29 o 
   1  -5  13       14.09       14.42      0.67 o 
  -5  -4  13       27.84       27.69      0.56 o 
  -4  -4  13       44.83       44.33      0.62 o 
  -3  -4  13       74.50       74.74      1.04 o 
  -2  -4  13       32.54       31.22      0.49 o 
  -1  -4  13       83.47       84.49      1.47 o 
   0  -4  13       68.52       68.58      1.52 o 
   1  -4  13       17.02       17.56      0.47 o 
  -6  -3  13        1.17        0.82      0.19 o 
  -5  -3  13        7.43        7.53      0.36 o 
  -4  -3  13       19.97       18.31      0.43 o 
  -3  -3  13       30.28       31.11      0.65 o 
  -2  -3  13        1.37        1.69      0.19 o 
  -1  -3  13       45.12       43.98      0.89 o 
   0  -3  13       38.68       39.07      0.77 o 
   1  -3  13       27.92       30.22      0.61 o 
   2  -3  13       79.09       79.24      1.58 o 
  -6  -2  13        9.70       10.41      0.65 o 
  -5  -2  13       26.09       26.44      0.55 o 
  -4  -2  13        1.13        1.20      0.15 o 
  -3  -2  13       49.56       49.85      0.94 o 
  -2  -2  13        9.51       11.39      0.39 o 
  -1  -2  13       21.10       20.08      0.54 o 
   0  -2  13        1.53        1.21      0.26 o 
   1  -2  13        4.97        4.68      0.20 o 
   2  -2  13        6.06        6.68      0.40 o 
   3  -2  13       21.71       21.35      0.96 o 
  -6  -1  13      127.55      131.20      2.17 o 
  -5  -1  13       42.79       42.34      0.73 o 
  -4  -1  13       97.32       99.31      1.66 o 
  -3  -1  13       16.77       16.96      0.47 o 
  -2  -1  13       84.50       84.70      2.37 o 
  -1  -1  13       41.73       40.82      0.82 o 
   0  -1  13       26.66       26.10      0.45 o 
   1  -1  13        1.59        1.51      0.13 o 
   2  -1  13        4.14        5.86      0.25 o 
   3  -1  13        6.41        4.79      0.37 o 
   4  -1  13        6.22        5.38      0.53 o 
  -6   0  13       16.96       16.47      0.72 o 
  -5   0  13       48.81       47.12      1.12 o 
  -4   0  13      143.93      147.23      2.29 o 
  -3   0  13        5.02        4.53      0.26 o 
  -2   0  13       96.65       97.53      1.95 o 
  -1   0  13      273.55      262.53      3.69 o 
   0   0  13      132.77      133.23      1.69 o 
   1   0  13      310.78      314.58      3.09 o 
   2   0  13       74.68       68.99      1.05 o 
   3   0  13       13.44       13.25      0.41 o 
   4   0  13       60.81       62.16      1.81 o 
  -5   1  13       10.84       11.36      0.57 o 
  -4   1  13        0.18        0.50      0.20 o 
  -3   1  13       52.89       52.46      1.12 o 
  -2   1  13        9.94       10.47      0.28 o 
  -1   1  13       58.07       56.08      1.03 o 
   0   1  13      135.23      131.52      1.67 o 
   1   1  13      184.77      187.53      1.94 o 
   2   1  13      274.25      252.01      2.96 o 
   3   1  13       56.86       54.15      1.23 o 
   4   1  13       37.55       35.37      0.72 o 
   5   1  13       17.81       19.82      0.84 o 
  -5   2  13        4.04        4.37      0.39 o 
  -4   2  13        0.56        0.64      0.22 o 
  -3   2  13       95.15       91.85      1.54 o 
  -2   2  13       96.98       95.75      1.55 o 
  -1   2  13       84.10       87.43      1.44 o 
   0   2  13        2.03        2.93      0.31 o 
   1   2  13        3.88        3.31      0.17 o 
   2   2  13       93.86       93.71      1.39 o 
   3   2  13       15.37       13.63      0.40 o 
   4   2  13       12.03       11.38      0.38 o 
   5   2  13       41.20       40.48      0.94 o 
   6   2  13        1.36        1.02      0.32 o 
  -4   3  13       24.49       25.02      0.86 o 
  -3   3  13       47.24       47.49      1.28 o 
  -2   3  13      144.62      148.46      2.79 o 
  -1   3  13       71.12       74.14      1.27 o 
   0   3  13       54.23       56.58      0.86 o 
   1   3  13       53.54       48.01      0.76 o 
   2   3  13       53.94       48.58      0.77 o 
   3   3  13       25.13       25.43      0.69 o 
   4   3  13       25.90       27.53      0.61 o 
   5   3  13       25.93       24.68      0.71 o 
   6   3  13       25.58       25.13      1.02 o 
  -3   4  13       30.24       30.45      0.96 o 
  -2   4  13        0.26        0.29      0.18 o 
  -1   4  13        0.46        0.68      0.15 o 
   0   4  13      114.16      111.95      1.97 o 
   1   4  13       21.44       21.60      0.46 o 
   2   4  13        4.36        4.12      0.22 o 
   3   4  13       30.19       27.78      0.54 o 
   4   4  13       17.10       17.64      0.92 o 
   5   4  13       45.97       46.34      1.42 o 
   6   4  13       71.04       68.83      1.90 o 
  -3   5  13        1.80        1.82      0.29 o 
  -2   5  13        0.32        0.39      0.21 o 
   0   5  13        2.18        2.30      0.22 o 
   1   5  13        0.53        0.44      0.12 o 
   2   5  13       68.18       63.91      0.97 o 
   3   5  13       35.62       35.87      0.65 o 
   4   5  13       39.43       37.18      0.91 o 
   5   5  13        2.32        2.16      0.36 o 
   6   5  13       17.55       17.75      0.87 o 
   0   6  13        0.99        1.29      0.35 o 
   1   6  13        2.14        2.09      0.22 o 
   2   6  13       12.05       12.52      0.37 o 
   3   6  13       63.65       63.76      1.15 o 
   4   6  13       22.49       21.73      0.57 o 
   5   6  13        0.54        0.70      0.29 o 
   1   7  13       54.82       54.09      1.38 o 
   2   7  13       40.42       37.75      1.07 o 
   3   7  13        2.19        1.85      0.21 o 
   4   7  13        7.33        8.67      0.37 o 
   2   8  13       25.78       25.86      0.86 o 
   3   8  13        0.49        0.66      0.23 o 
   4   8  13        0.10       -0.13      0.20 o 
  -2  -6  14       10.30       10.82      0.59 o 
  -4  -5  14       43.05       41.16      1.49 o 
  -3  -5  14       60.71       58.70      1.14 o 
  -2  -5  14      182.56      193.64      4.06 o 
  -1  -5  14        3.50        2.73      0.34 o 
   0  -5  14       29.38       28.42      0.98 o 
   1  -5  14       16.35       15.46      0.73 o 
  -5  -4  14       12.73       12.55      0.46 o 
  -4  -4  14       49.97       49.73      1.95 o 
  -3  -4  14       72.47       71.62      1.83 o 
  -2  -4  14       45.48       48.20      1.01 o 
  -1  -4  14       36.44       35.57      0.82 o 
   0  -4  14       55.08       55.99      1.84 o 
   1  -4  14        3.25        3.52      0.37 o 
  -6  -3  14       11.53       11.29      0.56 o 
  -5  -3  14        7.22        7.10      0.36 o 
  -4  -3  14       21.35       21.72      1.02 o 
  -3  -3  14       33.69       33.97      1.26 o 
  -2  -3  14        1.10        2.18      0.67 o 
  -1  -3  14       43.34       44.89      0.94 o 
   0  -3  14        7.94        8.26      0.41 o 
   1  -3  14        9.64       10.23      0.50 o 
  -6  -2  14       24.74       24.49      0.86 o 
  -5  -2  14       35.96       37.86      0.92 o 
  -4  -2  14        5.31        5.24      0.30 o 
  -3  -2  14       50.54       49.33      1.57 o 
  -2  -2  14       19.34       18.42      0.53 o 
  -1  -2  14       11.39       12.29      0.44 o 
   0  -2  14       59.01       58.58      1.18 o 
   1  -2  14       11.25        9.96      0.30 o 
   2  -2  14       32.80       32.91      1.07 o 
  -5  -1  14       46.29       45.68      1.26 o 
  -4  -1  14       50.34       49.06      0.99 o 
  -3  -1  14       30.79       31.95      1.20 o 
  -2  -1  14       49.78       55.22      1.05 o 
  -1  -1  14       53.07       52.06      1.01 o 
   0  -1  14       69.13       66.42      1.19 o 
   1  -1  14       57.93       58.34      0.80 o 
   2  -1  14       68.01       66.09      1.06 o 
   3  -1  14      108.71      113.28      2.73 o 
  -5   0  14       20.96       20.68      0.61 o 
  -4   0  14       33.95       34.66      0.80 o 
  -3   0  14       10.81       10.75      0.38 o 
  -2   0  14       35.06       39.78      1.78 o 
  -1   0  14        4.35        4.54      0.27 o 
   0   0  14        1.05        1.08      0.34 o 
   1   0  14       96.45       96.31      1.14 o 
   2   0  14       18.93       20.39      0.51 o 
   3   0  14        6.73        5.65      0.31 o 
  -5   1  14        0.43        0.47      0.22 o 
  -4   1  14       27.07       26.59      0.67 o 
  -3   1  14        2.76        2.92      0.24 o 
  -2   1  14        9.63       10.70      1.48 o 
  -1   1  14       29.33       29.34      0.68 o 
   0   1  14        3.38        3.22      0.23 o 
   1   1  14        0.35        0.35      0.10 o 
   2   1  14       19.30       22.33      0.59 o 
   3   1  14        1.29        2.19      0.21 o 
   4   1  14       17.76       16.39      0.57 o 
  -5   2  14       12.80       12.99      0.64 o 
  -4   2  14       40.45       41.61      1.19 o 
  -3   2  14        1.48        1.68      0.26 o 
  -2   2  14       35.41       35.59      1.23 o 
  -1   2  14      210.61      210.05      3.05 o 
   0   2  14       95.55       95.87      1.32 o 
   1   2  14       65.74       66.85      0.97 o 
   2   2  14       85.44       78.93      1.21 o 
   3   2  14        3.60        4.09      0.26 o 
   4   2  14       12.22       12.15      0.49 o 
   5   2  14       19.08       17.67      0.83 o 
  -4   3  14        0.32        0.17      0.22 o 
  -3   3  14       86.95       89.06      2.06 o 
  -2   3  14       49.74       53.67      1.59 o 
  -1   3  14       51.05       52.05      0.99 o 
   0   3  14      227.02      223.17      3.25 o 
   1   3  14      165.49      162.47      2.03 o 
   2   3  14      133.16      121.44      2.04 o 
   3   3  14      110.46      104.34      2.14 o 
   4   3  14       22.04       20.69      0.64 o 
   5   3  14       31.15       31.70      1.15 o 
  -3   4  14       50.35       52.78      1.40 o 
  -1   4  14        3.08        4.20      0.45 o 
   0   4  14        5.36        4.88      0.24 o 
   1   4  14       10.91        9.49      0.31 o 
   2   4  14       22.31       23.03      0.50 o 
   3   4  14       49.42       44.52      1.04 o 
   4   4  14       15.30       13.40      0.70 o 
   5   4  14       32.70       33.37      1.19 o 
  -3   5  14        0.22        0.43      0.22 o 
   0   5  14        5.91        5.58      0.31 o 
   1   5  14        4.34        3.74      0.22 o 
   2   5  14       64.83       60.83      1.25 o 
   3   5  14        0.90        1.01      0.17 o 
   4   5  14       24.82       25.98      1.01 o 
   5   5  14        1.05        0.84      0.31 o 
   1   6  14        5.21        5.15      0.37 o 
   2   6  14        1.84        1.97      0.22 o 
   3   6  14        3.85        4.28      0.28 o 
   4   6  14       13.18       13.86      0.46 o 
   1   7  14        2.56        3.42      0.35 o 
   2   7  14      115.04      112.25      2.51 o 
   3   7  14       21.95       22.70      0.88 o 
   4   7  14       18.11       19.02      0.56 o 
  -2  -5  15       14.74       15.26      0.69 o 
  -1  -5  15       71.12       74.72      1.91 o 
  -3  -4  15       55.33       55.78      1.79 o 
  -2  -4  15       17.24       18.16      0.59 o 
  -1  -4  15       49.64       48.80      1.39 o 
   0  -4  15        6.72        6.25      0.47 o 
   1  -4  15       49.24       52.86      1.49 o 
  -4  -3  15       49.30       49.97      1.70 o 
  -3  -3  15      129.00      135.46      3.29 o 
  -2  -3  15      154.41      159.41      2.49 o 
  -1  -3  15        0.18        0.26      0.15 o 
   0  -3  15       45.75       48.92      1.02 o 
   1  -3  15        2.27        2.01      0.30 o 
  -5  -2  15       21.20       23.20      0.79 o 
  -4  -2  15       15.09       15.48      0.88 o 
  -3  -2  15       77.81       77.72      2.18 o 
  -2  -2  15       48.77       50.58      1.03 o 
  -1  -2  15       10.55       10.70      0.87 o 
   0  -2  15      106.99      110.10      3.74 o 
   1  -2  15        0.26        0.36      0.13 o 
  -5  -1  15       25.72       24.22      0.67 o 
  -4  -1  15       31.63       32.55      0.76 o 
  -3  -1  15       18.93       20.50      0.97 o 
  -2  -1  15        0.29        0.18      0.23 o 
  -1  -1  15       76.22       83.09      1.46 o 
   0  -1  15       24.59       22.46      0.60 o 
   1  -1  15       50.30       52.49      0.87 o 
   2  -1  15       28.22       28.31      0.65 o 
  -5   0  15       23.69       24.10      0.68 o 
  -4   0  15       12.55       12.96      0.46 o 
  -3   0  15        8.16        8.04      0.60 o 
  -2   0  15       24.53       25.15      0.82 o 
  -1   0  15       11.86       13.05      0.45 o 
   0   0  15       12.44       11.89      0.42 o 
   1   0  15       69.61       66.44      0.89 o 
   2   0  15       45.11       48.83      0.73 o 
   3   0  15       57.32       63.45      1.27 o 
  -4   1  15       22.80       22.95      1.05 o 
  -3   1  15        3.91        4.49      0.50 o 
  -2   1  15       10.60       11.31      0.70 o 
  -1   1  15       28.22       26.95      0.66 o 
   0   1  15        8.70        8.45      0.35 o 
   1   1  15       10.91        9.80      0.33 o 
   2   1  15       53.42       54.87      0.90 o 
   3   1  15       23.08       24.33      1.02 o 
   4   1  15        5.07        6.31      0.51 o 
  -3   2  15       15.70       15.84      0.83 o 
  -2   2  15       10.30       11.82      0.72 o 
  -1   2  15       34.48       33.74      0.76 o 
   0   2  15        7.95        6.87      0.32 o 
   1   2  15       40.83       43.59      0.75 o 
   2   2  15       35.72       35.63      0.58 o 
   3   2  15        0.55        0.94      0.21 o 
   4   2  15       43.22       43.82      1.39 o 
   5   2  15        8.32        8.05      0.62 o 
  -4   3  15        8.55        8.58      0.50 o 
  -2   3  15       27.61       30.13      1.15 o 
  -1   3  15       29.62       30.59      0.71 o 
   0   3  15       76.36       74.32      2.63 o 
   1   3  15       14.82       14.35      0.39 o 
   2   3  15       40.81       42.30      0.65 o 
   3   3  15       15.41       13.22      0.51 o 
   4   3  15       26.98       24.87      1.01 o 
   5   3  15       18.08       19.00      0.91 o 
  -1   4  15       50.05       52.37      1.57 o 
   0   4  15       55.93       54.07      1.03 o 
   1   4  15       25.66       24.93      0.55 o 
   2   4  15       26.19       23.01      0.52 o 
   3   4  15       28.17       26.90      0.68 o 
   4   4  15        4.12        3.85      0.44 o 
   0   5  15       20.48       22.26      0.76 o 
   1   5  15       55.70       54.17      2.32 o 
   2   5  15        2.71        2.36      0.23 o 
   3   5  15       21.33       21.50      0.77 o 
   4   5  15       11.30       10.74      0.67 o 
   1   6  15        7.81        7.62      0.45 o 
   2   6  15        8.68        9.38      0.39 o 
   3   6  15        8.82        8.52      0.38 o 
   4   6  15       16.75       17.01      0.68 o 
   1   7  15        1.58        1.71      0.27 o 
   2   7  15        0.06        0.07      0.19 o 
  -2  -4  16       32.36       33.87      0.84 o 
  -1  -4  16       34.88       35.98      1.15 o 
  -3  -3  16        1.41        1.82      0.45 o 
  -2  -3  16       38.85       39.77      0.92 o 
  -1  -3  16      102.28      106.84      1.83 o 
   0  -3  16        0.16        0.41      0.22 o 
   1  -3  16       76.04       80.30      2.01 o 
   2  -3  16        0.56        1.11      0.28 o 
  -3  -2  16      129.83      135.97      3.35 o 
  -2  -2  16       19.56       20.33      0.61 o 
  -1  -2  16       34.23       34.75      0.83 o 
   0  -2  16       39.89       39.74      2.01 o 
   1  -2  16       39.64       42.20      0.93 o 
   2  -2  16        0.30        0.77      0.23 o 
  -5  -1  16       64.19       61.26      1.56 o 
  -3  -1  16      192.48      199.22      4.49 o 
  -2  -1  16      175.83      186.66      2.85 o 
  -1  -1  16        1.28        2.15      0.23 o 
   0  -1  16      103.47      106.46      1.79 o 
   1  -1  16        6.00        5.34      0.32 o 
   2  -1  16       19.76       18.45      0.56 o 
  -4   0  16        3.39        2.86      0.45 o 
  -3   0  16        9.08        8.80      0.68 o 
  -2   0  16       50.31       51.65      1.05 o 
  -1   0  16        2.24        2.10      0.23 o 
   0   0  16       55.49       56.89      1.11 o 
   1   0  16        3.95        3.47      0.27 o 
   2   0  16        4.63        4.43      0.25 o 
   3   0  16      183.26      198.66      4.29 o 
  -3   1  16        4.23        3.81      0.47 o 
  -2   1  16       22.84       25.37      1.07 o 
  -1   1  16       82.52       89.81      1.55 o 
   0   1  16        0.83        0.87      0.17 o 
   1   1  16       30.76       31.64      0.64 o 
   2   1  16       29.69       30.47      0.61 o 
   3   1  16       30.63       29.96      1.12 o 
   4   1  16      111.74      117.72      2.83 o 
  -3   2  16       18.46       21.58      1.02 o 
  -2   2  16        5.79        7.06      0.58 o 
  -1   2  16       37.91       39.33      0.86 o 
   0   2  16        6.21        5.97      0.32 o 
   1   2  16       50.79       48.81      0.84 o 
   2   2  16       82.40       84.93      1.22 o 
   3   2  16        2.28        2.46      0.40 o 
   4   2  16        0.18        0.34      0.28 o 
  -2   3  16       30.91       34.11      1.26 o 
  -1   3  16       16.91       16.10      0.51 o 
   0   3  16       65.49       64.08      1.20 o 
   1   3  16        5.61        5.03      0.27 o 
   2   3  16       65.09       64.44      0.99 o 
   3   3  16       31.78       33.55      0.77 o 
   4   3  16       22.10       23.66      1.02 o 
  -1   4  16        5.05        4.70      0.49 o 
   0   4  16       12.34       11.76      0.43 o 
   1   4  16       15.21       15.23      0.63 o 
   2   4  16        3.28        3.33      0.40 o 
   3   4  16        3.71        2.82      0.25 o 
   0   5  16       11.39       12.25      0.57 o 
   1   5  16       18.37       18.07      0.54 o 
   2   5  16        0.22        0.61      0.18 o 
   3   5  16        4.19        3.80      0.28 o 
   1   6  16       16.92       16.99      0.68 o 
   2   6  16       21.12       19.33      0.74 o 
  -2  -3  17       10.77       12.87      0.63 o 
  -1  -3  17        2.58        1.82      0.30 o 
  -2  -2  17       73.49       83.98      2.04 o 
  -1  -2  17       41.01       42.89      0.98 o 
   0  -2  17       20.21       20.44      0.63 o 
   1  -2  17        4.12        4.32      0.41 o 
  -2  -1  17      177.61      180.12      4.14 o 
  -1  -1  17      100.64      108.98      1.88 o 
   0  -1  17        5.62        5.17      0.34 o 
   1  -1  17      127.19      134.75      2.28 o 
   2  -1  17       10.73       13.86      0.51 o 
  -2   0  17        9.52       10.02      0.70 o 
  -1   0  17        5.63        5.64      0.34 o 
   0   0  17       24.29       23.85      0.82 o 
   1   0  17       47.26       48.71      1.03 o 
   2   0  17       27.79       31.08      0.76 o 
  -2   1  17       21.79       23.94      1.10 o 
  -1   1  17        3.13        4.04      0.40 o 
   0   1  17       31.89       33.87      0.81 o 
   1   1  17        0.22        0.28      0.17 o 
   2   1  17       38.54       38.05      0.86 o 
  -2   2  17       33.55       35.70      1.36 o 
  -1   2  17       22.91       23.95      0.65 o 
   0   2  17       41.26       44.12      0.96 o 
   1   2  17        5.04        4.63      0.30 o 
   2   2  17       68.67       68.12      1.29 o 
  -1   3  17       80.70       88.19      2.35 o 
   0   3  17        5.94        4.93      0.32 o 
   1   3  17       18.01       17.84      0.63 o 
   2   3  17       45.25       43.74      1.23 o 
   3   3  17       54.81       55.33      1.45 o 
   0   4  17        1.01        0.99      0.20 o 
   1   4  17       15.59       15.43      0.51 o 
   2   4  17       12.04       12.46      0.59 o 
   3   4  17        2.48        2.45      0.31 o 
   1   5  17        5.66        5.48      0.41 o 
  -1  -1  18        5.31        6.10      0.47 o 
  -1   0  18        4.99        6.10      0.46 o 
   0   0  18        8.80        8.65      0.53 o 
   1   0  18        8.76        9.70      0.56 o 
  -1   1  18       72.18       78.68      1.95 o 
   0   1  18        0.15        0.30      0.20 o 
   1   1  18      117.23      125.11      2.84 o 
   2   1  18       21.91       26.65      0.94 o 
  -1   2  18       28.70       29.31      0.96 o 
   0   2  18       30.81       31.82      1.03 o 
   1   2  18       44.55       41.88      1.24 o 
   2   2  18        4.57        6.13      0.45 o 
   0   3  18       38.06       39.29      1.19 o 
   1   3  18        7.53        8.48      0.50 o 
                                                 
